# Supplementary material for: Extremely low levels of chloroplast genome sequence variability in Astelia pumila (Asteliaceae, Asparagales)
Source: PeerJ. 2019 Jan 17;7:e6244. doi: 10.7717/peerj.6244 (PMC6339776; doi:10.7717/peerj.6244)
Supplement: Supplemental Information 1 [file peerj-07-6244-s001.tar]

Archive with 5 entries (5 files):
- MH752981_ALM_geseq.fasta
- MH752983_AEX.3_geseq.fasta
- MH752980_AFLK.3_geseq.fasta
- MH752982_AQU8.1_geseq.fasta
- MH752984_ACMO.8_geseq.fasta
