# Supplementary material for: Extremely low levels of chloroplast genome sequence variability in Astelia pumila (Asteliaceae, Asparagales)
Source: PeerJ. 2019 Jan 17;7:e6244. doi: 10.7717/peerj.6244 (PMC6339776; doi:10.7717/peerj.6244)
Supplement: Supplemental Information 1 [file peerj-07-6244-s001.tar › MH752983_AEX.3_geseq.fasta]

>AEX.3 [organism=Astelia pumila] [mol_type=genomic DNA] [completeness=complete] [topology=circular] [gcode=11] [location=chloroplast] Astelia pumila plastid, complete genome
aatcaaacaagggagcaatacccaatatctttctaaaacaagatattgggtattgggtattgctccttcaacgattcgtatacattaatttaatatggaagtcttatccatttgtagatggagcttcgacagcagctaggtctagagggaagttgtgagcattacgttcatgcattacttccataccaaggttagcacgattgatgatatcagcccaagtgttaatgacacgaccctgactgtcaactacagattggttgaaattgaaaccatttaggttgaaagccatagtactaatacctaaagcagtgaaccagatacctactacaggccaagcagccaagaagaaatgtaaggaacgagaattgttgaaactagcatattggaagatcaatcggccaaaataaccatgagcggctacgatattataagtttcttcgtcttgaccgaatctgtaaccttcattagcagactcgttttcagtggtttccctgatcaaactagaggttaccaaggaaccatgcatagcactaaatagggagccgccgaatacaccagctacgcctaacatgtgaaatggatgcataaggatgttgtgctccgcctggaatacaatcatgaagttgaaagtaccagatattcctaaaggcataccatcagaaaaacttccttgaccaataggatagatcaagaaaacagcagtagcagctgcaacaggagctgaatatgcaacagcaatccacggacgcatacccaaacggaaactaagttcccactcacgacccatgtaacaagctacaccaagtaagaagtgtagaacaattagctcataaggaccgccattgtataaccattcatcaacagatgctgcttcccatatcgggtaaaaatgcaaacctatagctgcagaagtaggaataatggcaccagagataatattgtttccataaagtagagacccagaaacaggttcacgaataccatcaatatctactggaggagcagcaatgaaggcgataataaatacagaagttgcggtcaataaggtagggatcatcaaaacaccaaaccatccaatgtaaagacggttttcagtgctggttatccagttgcagaagcgaccccataggcttgtactttcgcgtctctctaaaattgcagtcatggtaaaatcttggtttattcaattttcaaggactcccaagcacacgtattaactataactatagatgagatagataataaaaggcttgttatttaacagtataacatggcttatatgtcaatgtcaaccaatctcaacagatatatctattctcaacagatagatatatctgactaaatctaccagaacaatttgtaaatgaagtgggtgaaaatagaaaaagaaatctttctttttctattttccgtatgggttgcccgggactcgaacccggaactagtcggatggagtagatcatttttccttgttgcaatagaggaaaaaaatccctccccaaaccgtgcttgcatttttcattgcacacgactttccctatgtatacatataaaacaaacttacataccgagaagaaagtctaagaattttgaatactcagttgattcaaccactacactactacatgagcatttcagaatgaaaattcatgaatttttttctctcttgatcatttatggatcatttctattctatttataaggtctcatgaacaatcatgaatgattcatcaggtcattaatacggataatatccaaataccaaatacgttctctatgtgatccatgtaaaggaaaaggggttgttttttggaagatcaaagaaaaaacttgttcttcttccgtaaagaattcttctaataaccccgaacctaatcttcgcaaaaaagtgcgtaccgtacttttatgtttccgagccaaagttctagcacacgaaagtcgaagtatatactttattcgatacaaaccttgtttttttgaagatccactgtaataatgagaaagatttctacatatccaaccaaatcgatcaataatatcagaatctgataaatcggcccagatcggcttactaataggatgccctgatacggtacaaaatttcgctttagacaatgatccaataagaagaataactgggactatggtatcgaatttattagtaatagtatctattagaaatgaattctctaacatttgattccttactgccaaagtatttattagtacatttgaaagataacccagaaaatagaacgaatagtttgataattggtttatatggatcctgtacggttgagaccaaaaatgaaaataatattgccagaaattgacaagataacatttccacttcttcatcagaagatgagtcccttttgaagccagaattgcttttccttgatatcgaacataatgcatgaaaggatccttgaaggaccataagatcctctgaaaataattacgacacactactctaagatgttctatttttccataaaaatgtgttcgctcaagaaaagctccaaaagatgttgatcgtaaataagaagattgtttactaagaaaaacgaatacaaattcgcattcggataaataagaattatataggaacctaaataatcttttattttcttttgaaaaaacgtaaatagattttttcggagtaatgaggctattccaacaattatgatattcgtggaaaaagaatcgaaataaatacaaagagggaacatcttggatccagcattgaaggatttgaaccaagatttccagatggatgggatggggtattagtatatctgacacataatttaaatgtgaaaatgtgtcctctaaaaagggaaatattgaatgaatagatcgtaaattctgagattttggtatttctttttcttcgaaggaagatactaatcgcagcgagaatggaatttccacaatgactgcaaaaccctctgatatcatttgagaataaaaataagaataaataaaattgttgtggttgtgcccaacgaatctattttggttagaatcattaacagaataaatcaaataattctgttgatacattcgagtaattaaccgtttcacaagtactgaactaaatttattgtcataatcaaaaatttccacgggttcgtaaaaaatcgaaccatttaaaccatgatcatgagcaagtgcgtaaatatactcctgaaagagaagtggatatagtaagtgttgttgccgagatctatccttttctaaatatccttgtaatccttccatttacatttctacttgaaccagaagcaggaggcatttcttgggttatcaaatgatacatagtgcaatgtggtcagaacagaatatgtattatgtatatagtatagtaagaaaaaaatatatacataccccggagacagggagtctaatcaacagatctttttcctctccctttctacccaattggtttatgttcgttataattacaagagtgtaaaaaatcttttatttttgcaacccgatcgctcttttgactttggaataaatgatttttatcagtatactgtttcttctacacatccgtctccaatccataatagagaataattaggattcattaaaaaaaaaagaatcaatggtccactcacaggagaaccctttcccgcatcaggcactaatttatttttaacgtctaattagatcgggtaatcattcaaattaagaataagaacataagctcgttgcttcttgttttaccagaattggagccgtagggctctatccatttattcactagacccaactgtaaatgttaatttattttgtccccttcaaaaataaaaaatttgttttattattattacgacatgctattttttccattcattacctttcaggatcagtcgtggtcttatagactctaccaatagtctggacgaattcgttgcttcatccaaatgtgtaaaagatcatagtcgcacttaaaagccgagtactctaccgttgagttagcaacccggataaataataaatatgatatgtggatacgatcgaaaaaaaaaaattcaattgaatttcactgcacgaccccatcaaaacaaaacaaatctaaaagaaatattttatgatcaattataaacaccaaaacacaaaaatgggcggatcagattaaaaatgaaaaaacaacagattccaatagagatgtaaaaattgacagcccacacatttttatccaatttttgtattttcttaacgaaaatacatattgtataacagtaagtccggcaaacctatgactgaagtgaaggaaaaaaccaatatggggtgggaataaacggatctatttatctacgatcgaattatatttgttcgatacaccattgtcaatatgaatagaatgttgagaaaataaattaataagtaaatcaaataaggacttttgttggattggcacaacataaataagaaatttagatggaaaaaataaggaagaggtagagaaaaatttcgggtttattcaatcaataaaggtacaatcagcaagattaacccattgtttgttggtagattcccacaagaataaaaaaagtaaataagtataaatagagcaagaaaaaggcaaattgtgggtaaataattacacaaaaatagacaccagttaccctaccttttttatttattcattttgtgttttttttttattaactcgaaattctttctctaaataattctgccttccttaaaatatcatgaacagttcctgtaggttgagcgcctttttcaaggaaatatagaatagcgggaacatttaaataagtttgattctttatcggatcgtaaaaacccacttttcgaagatctcttccttctcttcgggatcgaacatcaattgcaacgattcgatagatggctcattgggatagatgtagataaacaatgccccccctagaaacgtataagagggtttctcctcatacggctcgagaaaaaatgattctaatttctgtatataatggcaaatggatccataaaatcatgaattagactatgatttgagttgtttttttgttcttccttacagaaaaaaaaaaaagaaatctcattcgtactcataactcaagttgtgtaattctgaaagagttcgaagggaaatccttagacatttattgagccgtctctaacctcttttgtttgtctcgtcttgaatctatttttatttatcattctgatctaattgttgagacaattgaaaatagtgttttcttgttccggaatcctttatctttgctttgtgaaatcattgggtttagacattacttcggtgattcttactcctttaaaaatggcagcaacataccttttgttttttattatttctttctatagaaatataatacgaattcttaattcccttgtgatacacttttgatcaaaatagttttaccaattccgacaaattttacttttttttatttaaaacttgttcgaattttattcgatttatatattgaggatatacttacaaagttggtctaacttattgattgtcactaaccctagattcttccccccgataaatcaatcaagactttctgctcgagctccatcatgtactattactatttaccaacctaacacaaatgaggttcctagcagaacagaacaaactatgtcgagccaagagcatcttcattcctatagaaaatggtggatgtaagaatccacagccgatcatgtccttcaagtcgcacgttgctttctaccacatcgtttcaaacgaagttttaccataacattcctctaatttaatttcatttcgaacgggtatggaattgattcagtatggaatcatgaatagtcattggctcaactggtatataccggtatataatagtccatactttctatctatctatcgatagataagtatttatccggagaaggctcagaaaggatttcatttttttaaccccatattctatcatataaattaaacaaatttataaaaaagacgaataaacgagtttgcttaagacttatttacatcttcaacagattattcgggatggtcaatcatgaaggacccatttttctcgaacaaataaattataaacctcaaaagaagtgcccttaatgaatttccaatcccggaacaaaatccgttattaaccaaatagaagctattccaataccaaatagaagctattccaatgactcgaaaaggtcggaagtttctctataatatagatttctcacacttcttcgaataccaagggttcataaaaaatgaagtaaaaataataaaaatcaaaatagtttaaagaatacccgacttcaacatcatggctggaaaacgtattttcagtcatgactgaatttgatctttaattcaatcaacaagtcgacgcaatcacaataaatggctaaaaatccttagcagatattttattcactaaggagactcaaattttaccatgtccaattgaattatctctgatttaatttaacccagagaggtatattgagaatctaatttattggttttcatgaatatagaatagaaaggatctcgtgtaaggtaagattaaggttgttattctttctttcatcttaaagagaaaatcagaatcaagaatcagagtaatctgatcttttcgtatccatcatatacaacgaacaattgttaccggaggtaaccatggatatttaagtaatcacagatccttttgacttaaccgaaggaccgttattactgaaatagaacaatacaataacaatacataatatatatcatataggcatagtccttgttcattttatacagattttgttttactttaggttcaagaatctttccatcgattccataaaatcaagtagatagaatcaatctatgaattttccctcacctatttgaaccagataagatacaaaataaaaatgggatccagatcaattcgtttttcctatttttttatttttttgaacccagctttagaagttttaagaccagcgatgaaattagtaccaaaaactccctactccttagtctccgctatagaatgtggaattgggatacaccatttatttactttagttgagaccttctttgggcaagggaatagaaaggcctttctttcacatttcgattcagaatgcatcatgggaaaattcccatttcatggatatgaggcgtaaagtttacctaagtaactaacttcaatatgaatatgagtagtactagcataccctgaatgtgaatgatacacccaaaatttatttttggaatgaaaagaaatatttttatttctacccgcatttcacactcgattgcgtttgtgagaaaccaaatgaaagaaaagatatgattctgagaattattcttagaattaagaacgaaggattggatcacattgtatccaagattaaatagaaaattgttaaagaaaagaatctttcgtttctgatggaaacgatctgggacggaaggattcgaacctccgagtaacgggaccaaaacccgttgccttaccgcttggccacgccccatttagatttctattcgacactaataaacattaatattggtattggttattcgtcaatcccaacccaaatacatatgggatatattattgctaggattaaacacatgtaaatatagaatcaaaaaaattcattgatcattacatagaattcaattaagatattgtatgaaagtataattccttgtattctcatttgagaatggaaggatttttgatttgggagagttcgaagaaaaagaaggattttttgacttgccttttttcatttttccctcataaaaataactgaatcaaaatccaattttctaatctacaaaaacgaaatgtttgttatgcttaatatctttagtttaatctgtatctgtcttaattctaccctttattcgagtagttttttcttcgccaaattgcctgaggcttatgccttttttaatccaatcatagacattatgcccgtgatacctgtactcttttttctcttagcctttgtttggcaagctgctgtaagttttcgatgaaatctttaatactctgctaaattcatgatttattcgataaaaaaaaagattctaaaataagatcagataagtcttacattatgaaccctcgattcaaaaatagaaattcttgtatattgaattgaataactgtggcgatgaattttgatcagcttatttcctcgttctgaccttccagtaaacaaggactttataaggtcccccacaatacctaattatggatatggcaagaaatttttgataatgaaggaatcataatcttattacaaagaaattcgtgaaaattactttattttcaagaaaacacttcctttttttttttcatttttggggtgtcatgtcaaaatagtgtatgtggtaaaaaaataggtaatctatttcctttttccaaaaaagatcttggagattgtgtaatgcttactctcaaactcttcgtttacacagtagtgatattctttgtttctctcttcatcttcggattcttatctaatgatccgggacgtaatcctggacgtgaggaataaaaaaaaatatttttaatttttctttgcttttttctaaattttatttttcttataattttatctattccatacatttacctatgataaaatcaagagatcggaattttttcgaattcgaaagtctcaagtgatcagagggagcggagagagagggattcgaaccctcggtacgaataactcgtacaacggattagcaatctgccgctttagtccactcagccatctctcccaattcaaaattgaatattttttttatgtgatgtgacacgtgaagtaaagattgagaaaaaccatcgtttttcttctttattataacaatatataaaatatataaaaataacgatatataaaaagataatatataaaaatatataagatatccacaaatttgatcagcaattcaatttagataatgattcgaaacagatatctccaatagaaatagaaagaataccttacttctttcttctttgattttgtacgagaggttcattcccccggcctgattaagtgctggccgggccagtacttcttttgttccaatgaattattcatagatcaaacgatttaattatgatttgatatcaaatcataaatacttgttattgaagtagcaacaacaacaagaacaattcccattcccattcctatgatataactgtcatttttgattattaatattattaatatttttaacattcttattattattaatattctttttttttattattttttgttattctttttctcaatttacttattacttactcattacttactgaaaaaaaaaaaaaaaggaaatgcggaattcggcatttttatggtccagcttcaatgactccttcgggccagaactgtcagtaattacttccagcaaacgaaaagtataactataactttttatgttatttaaataagctttttgttcttcacccatttttttcaagtccccagcggaacgaagtgtcaacgctagaattttcatgattatgatgctatcttgattgcgtctcattcctttgttcgacaaatggtccattcatatacaataatgaatatgtagcgggtatagtttagtggtaaaagtgtgattcgttctattaacaacttaaatagttaaggggtctttcggtttttttcatattccgatcaaaaactttatttcttaaaaagggttaatcctttacccctcaatagcatatttgaggaaaaatatacattctcacgatttgtatccaaaggtcaattagaaattgaataaaaaaaaaattggattatggagtcgcgaagcagaattttttttattaattggatcaactcttccaattgaatgagtatgagtaaaggatctatggatgaagatacaaaagtgtatttccaatcgtaactagatcttccatttttgtgttgtaaaagggaaattgaagccaaatagctagaaaacgatagttttgatttactagaaccatcggcatattgtttcagctcggtggaaaccaaattcttttcctcaggatcccgcgagtggaaatagggaacgaagtaactagactagacggatttggtataatcctcctcttctagagggatcatctataaagcgagtagctttggatgcattcagaaagaaaagctgacatagatgttatggatcttcttttttttctctttttttttttctctgggaatacatcgatcttccataaaggagccgaatgaaacccaaatttcatgttcggttttgaattagagacgttaaaaataatcaatcaacgtcgactataacccctagccttccaagctaacgatgcgggttcgattcccgctacccgctccagattccttattatacatgcatcataaatttggaaatgaaaagcgtccattgtctaatggataggacagaggtcttctaaacctttggtataggttcaaatcctattggacgcaatttttttccatctatttttaaaaatggctataccaagaaaccctttttgaatgattcgaatcagaaatctttctcaatgattactcttgtactaagaatagaataagaattctaaatttatgtttgttcctgaagtataaacaattcgatctgttcctgaataacttccttcaaaagggtttccgcttgctcggtgaatgtcttggtagcagatataatttcttggaattgaggtttattcttttttaagtaggtacgtaactgaatgagaaatttctttacctgtccaatttctaacgtatcaagatatccattcgctccggtataaatagtagctatctgttcttccaccgtaagagggtctgattgagattgtttaagcaactcgcgtaatcgttgacctcttgccaattgattctgagtagctttatcgagatcagaagcgaattgtgcaaaggcttctaactctgcgaattgagctagttccaattttgatttgccagctacttgtttcatggctttaatttgagctgcggatcccactctggaaacagaaatacctacattaatagcaggtcggattccagcattgaatagatcggcggataagaatatttgtccatctgtaatggaaattacattagtaggaatataagccgaaacgtctccagattgagtctcaactattggtaaagcagtcatacttccttcacctaaacgagaacttgatttagcggctctttccaaaaggcgtgaatgcaaataaaaaatatctcctggataagcttcacgaccaggaggtcttcttaatagaagagacatttggcgataagcttgtgcctgtttggagagatcatcataaattattgaagtatgtcgttcacggtacataaaatattcagccagagccgctcccgtataaggggcgaggtattgtaatgtagcaggtgaatccgccgtttcggctaccacaatagtgtactccattgctcctcgttcctggaaagtagtcactacctgagccacagaagatgctttttgaccaatagctacataaacacatattacattttgccctttttgattgagaatcgtatctgtggctactgctgttttgccggtctgtctgtccccaataattaattctcgctgaccgcgccctatagggatcatcgaatcaatagcaataagccccgtttgaagaggttcatatacggaacgtctcgaaataataccgggggcaggagattcaattaaccgagattcagaagctgaaatttcacctctaccatcaataggtttagccagagcatttataacacgacccaaataagcctcactcacaggtatctgagcaattcttcctgttgcttttacagaacttccctcttgtatcatcaaaccatcacccattaatacaacgccaacattatttgattccaaattcagagcaatgcctattgtaccctcttcaaattctactaattcacctgccattacttcatcaagaccatgaatacgagaaatgccgtcgcctacttgaagtacggtaccggtattcacaatctttacttctctattatattgttcaatacgttcacggataatattactaatttcgtcagctcgaagggttaccattagtatctcttttttctttttcggaagcaaagggaaaaaaataatgcctaaattctaaactaaagtaaaagtagaagggctaatccgttatttcttccatggccccgaggatgccaatattagcgctgatggtacggaaatgtaactcgctattcaaacaactattcagagttcctagagctccttgtaaggcttgttgaaaaactcgttgtcggacctgattaatcgctctttgttgttcaaaatgaagggtttcatttttgtaattttctaatcgttccaaactatcacaagtggcattaatcaaatttactttttctcgttctatctcagagtatccattcattcgatactcatctgcttccatttccactttacgtaagcgagcccgggctctttcgaactgctcaatggcccctctacgtaattcttccgaatttcgaatagtactcaagatcctctgttttcgattatctaataaatcatttaatgaaagtagattatcttagcattaatttcataacttccatgatctcttcccgaaccaaacatgaatctttcgattcatttggctctcacgctcaattatttattttaggggcattcccatatcttttaatgtaatgagcctatcctctcttttctgttcgtattcaaagatatcaaattcaaagatatcaaaactgatacaagaccagaatattaggaggactcttccgaccagacaaaaaatctataattgtcagcaaagttgtttctttatttgttctttattgaaattaaatttcatatttatatttataatttttctttttttttcttaaaatccaaaaatacctcttcttttatacataggtcgtcgatttggcattggataaaaaaaggcaagttgcccatttttctagtttctagtttttctagtatagtaaatggttcaaatcattttatcgatatgagtgttctatatcggataaattaccaactattcatttttaaactatttcggtactaatgtagtggtagaaagagtaccatgttgtgcctggacttcaaacagtttagctttaaccatgttaatggtctcacattattggttgatagagaatcaaagttgatttaccaatgagtcacgaaatgctatggttcttacatcttacatatgatttctgaatttattcagaagtaattcgtcgagatcgtgcactttttatcttatttatcctaaaaaaaaataagataaataaagtgcagccggttggatccaacctattcttgaaatacacaactcgcacacactccctttccaaaaaaaatcaatacaccaagcactacacttagatttattggatttgttgctaaaatatcggtattaaacccgaaactcccggcggatggccagtggcccaaggaaacgaaagaatcggttacatttttcatatgttctcctcttatagataggactaacaaagaacagagttctttttgtattacttcgctcgcaccttttttttgatcgatttctttttcttttaattgaattttcccttttttaatgggaatagatttaatctattaatttaataatttaatttgtaatttgagaatttacaaatttcttattttttttttttagtttccaataagatacttataaggacgggaaggaagaaagcgagcggatccactaattcctcatcctaaaatgaatccttcccagggtattgtctcaacaaataaataattgcaggagtaaagtgttgatataattcgaagaagcaaacggcaacgagttaataaaataagaaaaaaaaaaatacgtaacgtacttttttacatttttattctaggattaaattaaacaaaaggattcgcaaataaaagcgctaatgccacgaccagtccataaattgttaaagcttccataaaagctagactaagcaataaagtacctcgtattttaccctctgcttctggttgtctcgcaataccttctacagcttggcctgcagcagtaccttgaccaactccaggtccaatagaagcaagccctacggccaatccagcagcaataacggaagcggcagaaatcagtggattcatgataagttcctcgcaccaaaaaaaagaaatggttaatgatacaatcaaccaatgaattattacttaattttattactaaaatctatcgggtcgaaataactaaaaactgtgaattaaaataataatattactgaatcgtccgaactacttcgatatctcgtttttagtttctacccatgatggagtttttgtaaatccatatgcatacggttctagttattacatttttttgtttcgaaccatttttttttcattcaatccacaatcaaaaatgaaacagaaggacttatgttggtattggaatccatctaaatgcagtgggctggaaaatcctaatatatatagggataacccctatataactagtaaatatctaatataacatatacatttgtttctttcataacgtaaaccacccgcattttatattgaatcggattctagaatcattcttcgaaagatacacaggggctggacttatagacattacatatatctagtgtgatacccctaacccatcctttttttttttcacaattccgtaatatcgtctatctttcctcctacgaatctaggtcgtatatacatacgtatttgtatctattatgttccccaaccaagaaccaatgcatggattatcttgaaccatgcattgcctgaattaggataagcttaaaaaaaaaaagactatttgaaaagctagtcaatgatgaccctccatggattcacctatataagccgcggctaaagttgcaaaaataagagcttgaataccacttgtaaataatccaagaaacatgacaggtataggaactactgaaggtactaaagaaacaagaacaacaactactaattcatcagccagtatattcccgaaaagtcgaaaactaagagataaaggttttgtgaaatcctctaggatgttaattggtaaaagtattggagttggttgaatgtatttcccgaaataacccaatccttttttggtaagacccgcataaaaatatgccactgacgtaggtaaagctaaagcaacagtagtatttatatcattcgtgggcgcagctaactccccatgaggtaactgtatgattttccgaggtaaaagagcacctgaccagttagaaacaaaaataaataggaacatagttccaataaagggaacccaaggaccatattcttctccaatctgagttttgctcaagtctcgaataaattcaaggacatattcgaagaaattctgaccgtcggtcggaatggtttgtggattccgaacagttatgatgacggaacctaataagatagcaattacgacccaagaagtgataagtacttgggcatgaatttgtaaacctcctatttgccaatataaatgttggcctacttctacacctgatatatcgtataaccctttgagtgttttaatggaacatggtataacattcatattgtcctctgacagaaatcaaacttaaaaaaaaagtaattattttgattcaaccatctctttctcaactcatctacatttaatcattaatcatatatttaggataccaagaaatcacataacataatatcaatatccccattttatctctttttataaaaattcaagaatagtaaccgatccaataaatctatgaagttcccaaataattaacgaatcttatgattcttaatcataacataatcataatcaacgacttcttatatagctagaacggccctcacaaattgcggatactaatttgttaagaatcaatcggattgaagctatagcgtcatcgttggctggaatcgaaatatctgcgagatctgggtcacaatttgtatcaattaaacaaatcgtcggaatccccaaaatgacacattctcgaagagccgtatattcttcttgttgatcaacgatgattacaatatcgggcaaccccgtcatatatttgataccacccagatatgtttgcaaggtagataattttctcttcaacattgctgcatctcttttggggagacggttgagtttccccatcttttgttctgctcttaagtccctgaacttatgaagtctcgtttccgtagtggaccaattcgttgacataccaccgagccattttttattaacataatgacatcgagcccttattgcagctgatgctactgaatccgctgctttatttttggtaccaacgattaagaagttttttcccctacttgctgcatcaaaaactaaatcacaggcttctgataaaaaacgagcagttctagtaagatttgtaatatgaatacctttacgctttgcagagatgtaaggggccattctaggattccatttcttagtaccatgaccaaaatgaactcctgcttccatcatctcttccaaattgatgttccaatatcttcttgtcattttttccacactttctcttttttttttttttttttcactttttaacaaagagacgaggtgccctgaaataaataattgttccgacggaaccttctaccgggattgaccgttgatacacggcccaaaccattaatttcttttaattccttattttatttattaccaaatcaataatcggaccagatagttaaagtaaaaagaatgaagctcctcttaggaattatgaaatcgcgtaaatgattgttctggtgtctcatggaaattgttttggacacaagaacaaaaaaattctatatggtgtaacaaaatatctctcatttccaactcgaatagattcttccttttgatttccaaatgaatgttcttgtcttgccttgaacggtgcactaatttttggaatccggtaccaacagggataatcccccccagaacaacgttctctttcaggcctttcaaccaatcaatacgacctcgtagagcagcttttgctaaaactctagcggtttcttgaaaactcgcttcggatatgaaactttgagtattcagagatgccttcgttattcccaataagattgcccgataacagatcgcttcgtccaaagcacgccctgctcgttccgctcgcaacaatcctattaattctccaggtgaaaaaacattagacattccatcttctgaaaccaacacttttgatgttacttgacgtacaataatctctatatgtctattatggatctgaaccccctgggatcgataaaccttttggatcttattaaccaaagagatacgactttgggctatggttagctcagctccaatcaagaatccccaggggattccaagaattcttggtatatattcgttccaaccttccactctcctttcgaggttcatcgatattgaatcaatcgaacgcacttctaagatttgttccacttttggaagaccttgcgttatgtcaccagatctcgatttttcatatataaatgtaactaaggtatctccttcataaagggtttctccataatcgccatgaactgttgctcctggagtggccaaatagggcttagctgatcttataactaaggagtcaacatgaacaatgaaaatttgaccagatttttttatgtgtggtccgtatttaaatagacatacattttcacaaataaattgtccaaggttaattattgtagatgtctcttcacaataatcgtgatggagaaagcaccaattcaaatggaatggattcaaaatgatgttactgcatggattgggattataaatcctcctattttcatctattaaagagtatttaagtacttgaagtacttggaaagtctgtttaaaattgtcaagtagcaaatatttctttaacaagatctgattatgagttattaaatagtaagatgaataaaaattcgctattttaggtacaatagtacctaagggacccaacaaatctttaattggagttatgggatccgattcttttgtcacattgttatatttcgaaccattgaatggaccaattcgagaacaattggatgatgacaaaattatcaaagatcggcattccttattttgattcaacaacgtaccaataccaatagttccttgatgttgggtaaatgattgaatcttcgccttggaataaaaaggattgatattggtgcgatctaatccattatcgggaatcaatcctgaacctgccgtatcatacctttttccggtatacgaaatagtggacttgactaactcaattcttatgaaatcgcgaatcagatcatttgcccttacctcaacaaaggaagcatgaacctcttctatagaaccatttttttcttggtcccaattcaatactaaacaagtccgaactaattgaatacttgtgtgagaaattcctcgaattgacttgccatttccataaaggatataattgacaactctaagttggacattatccttttcctgcaacagatcctgagggaaaagtgttgctaaatttatcccatcagctatttcatatgtgactacgggccgaaccgaaacaaaatactttttcttggtaggtgtgatccgttggacatagatccaatttttaaatttttttgatttcttagaattttgtttttccgttcctggtggtatcaaaatgccgctgtgcctggatatcttatctgtctctccaggaaaatgaatatctccagaaaagattttcagttcaatactttttttttttttctccactcgaactaatccacctactcggcttcttgtatttaaagcgagtcgtgtatctactccaataatactattgttacggaccattatggacgacgatccgggtaagatatgcacttcttcgggaatgaaaaaaaaccgatctactttcatttggtatttcggactaaattcttttgctcctcgatactcaatcaaatcttctttttttacgattgaatccacctctacggtcccatatttagtaattctcgaactgcttcttctgtatcgtggatcatcaaaataagcaagaatactatttctacgtaaaataccatttatgggtatttcaatcgaaataccaaaacagggtattagttctttctctcgttcttgatcatattgtaatgggatgatgaatctatttcttcgccttttagccaagaaatcagaattatcttggaaaatagaaggatatatgaaattccaatgaccattggatatgattcgatcaggtcttgaatagtcaagaatttccctatcttttttaccagaagtattcaataatttatgtattactcgatcattagttattgagaggtcagagatataccttttttcgacagaaaaagaatgaacattcatttgatcttgatccttgtggagtgaaaaagacactatactggatctgcacggacctcctgctaatatccataaatgacttgtttttggtaatagatgaacatttccatatgtatattcaggtgcatggtagacatcggtactccagtgcatttctccctctaattcagaataaatatgttttcgaaccctctctttaaaatgaaaagtcgacgttccggcacgaatctcagcaatcacttgttctgattctacatattgatcattttgaattaaaataaaactttttggtggaatattcacattatgtataatatcccgactctcaatagttacatacaagtctatagaacatagaaaagcaggatgcccatgacgggtacgtgtgggatgaaccaaatcctcattgaattttatttttccattagaaggagctcgtacatgttcagcagtaccacctgtgaatactccaccagtatgaaaagttcttaatgttagttgagtccctggttccccaattgattgacccgcaataatacctatggcttctcccaattcgaccagatcgccatgagtgggactccgaccataacataattgacagatccaagatgtactcctgcaagtaaagggggttcgaatatatattggttgtgctcgaaaggttaggaatcgattgacaagtccaatcccaatatcttgatttcgagtggcaatgcatcgtagacccatatatatatcgtctgctaatacacgaccaattagtgtttggacaaaaattttttccgtcatcccatttcgaggactcacggaaatacctcggatagtaccacaatccgttctacgtacaataatgtgttgaactacttcaacaagtctacgcgtgaggtatccagcatctgatgttcgtacagcagtatccacaactcctttgcgggctccgtagcaggaaattatatattctgtcaaagaaagtccttcgcgtaaattgctttgaatgggtaaatcaatcatttgtccttggggatccgacattaatcctctcatacctactaattggtgtacctgagatgcatttcctctagctcccgaaaaggacattagatggactggattagaaggatcagtcatctgaaaattaggattcatttcttgtctcaaatattcacttgtagcataccatatctcgatggattgacgtaatttttctaccgcgtgtacattcccataatgatggtgtttatctaaaataaaactttgttgttcagcgtcttggactaaccatcccttagaaggtattgttaaaagatcatcaattcctaatgaaatagatgtagcggtggcttgctggaaacctaaagtcttcacttgatccaggatatgtgatgtatatgccattccgaaatgatctattaatctgctaataagtcgtttcatagcaattccatctatcactttattgtgaaagaccagatcggcccgttctgccataagtacctccatattccgctgagtaggattcgacaatgggcctgagtcagtgattcgaaaacttcctttcctcaatcttgattcacacagaaattcagaaattatgataccagtgaaattggatagacccgaattcccaggggcacgggaatcgcctaatctaatttcttagtttagatagcatatgagtaggcccgacaaaacccctgtatggcttcttctatttctcgataaaaagaaatatgaccaacagtggttcgaatgtatatacaacggatttccttttttacacttcctactattagatagtgcccataaatctcatgataagtacccaaagattcatattgaacttcgatgggaacttctcttgagccaatgacacgttgatctagtcgccaacggagccacaaaggactatctaaattgattcgtttctgccgataagctccaagtgcatcataggaactgcaaaaatacggttctttctctttcgtatacttatagttattattgtcaactgttttattttgatagtttctgaaattatatggattatacctatttgcacaaatacctcgacgattcccgattgttaatacatagagtccaataagcatatcttgagttggtacggaaatgggatccccaatagttggagacaagagattcatatgagaaaacataagtaaacgagcctccgcttgagcttccaaagataaaggtacatgaacagccatttgatccccatcaaagtctgcattgaagcccttacaaactaatgggtgtaaacaaatggcacgtccctccactaaaatgggttggaacgcctgtatgcctaatctatgcagggtgggtgctctattcaacaatacaggatgcccctgcataacttcttgaagtatttcccatacaatcggttctttttcccgaattttacttttagcaatacctatgttagaagcaacatgttgtctgattagaccacgaattacaaatgtttggaaaagttctattgctatttctcgaggtaatccacattgatgtaatgaaagcaaaggacccacgacaatgacggaacgccccgaataatcgacccgtttaccaagcagagtctcacgaaatcttccctctttgccttcaattacatctgaaaatgacttgtaaactttattatgaccatccctcattggttgtccgcggatcccattatcaagaagtgtatccacagcttcttgtaccaatttttcctgacacattactaattcccctggcgtagatctacttgttgctaataggtcggtaagagtattgttccgataaataactcgtctatagagttcattaatatccgaactcattagtttacccccatctatctgaatgattggtctcaactcgggaggaagaactggtaataggcacaaaaccatccgttctggttctacatttgttcgaataaaatgtttagctaattccatgcgtctaaccaaaaaatcctttcttcttctaatttttctatcttcccattcatttccagtggagccctcgtctcctaattccttccattctaccaatgaattatctgtaataattcgcaagtccaaatcggctaattgttctctgatagcacctgctcctgtagagatttctcgatttcgaaatgtctcgaagccttgggtagtaaaaaaaagtgggatgctgtatttccgggattggatttcatattcgaatgaacctcgtaatcgtaagaaagtaggttttttagctatgggcctagcaaaagaaaaatcaagataggttcctataggattggaccccccttaaaaatcggacgtgaaggtttcctctcagccggctcaagtagttacaccaaataaagaaagggttcttatttttagatttttaaactttgttccataaaaccctacaaagaactactccttactcaagttcccagtaaggaccaacctttcattgattcatttttcttttgacttttactttttaactttatgaatgacttatttacgacaaaatggaaatgtgaaattattgagtagtctacttcccctcaaatgatgaatccccttaaaggaatactttgggactcgtaaaggatttacttgtctatatatcgttccattcgatcttttaggtccctactcacctcgatggttatgtcatgatgtcccttgaagcatatatgcgatagatagactcccgtaaccatgacatatttgcttacttgaacgtaatctctctctaaaagaaatggaatggctaattccacgaaaaagtatttttttttttcacgaggtataactagcaattcctatttatctgttacggaatcgaccatggattaattcccctttcatttggaagtattgaatacacccataattctgagcttcatgttactcctgccaagacacatgtcagaggtggggcatcccaatcagattgaatgggatcacagtttctcagtccgaatctgtaaaatgaaaatttcgatcaaatcacacatcgcagtatactaggccttctaattccttaagaggtttatctaaaagattcgcgatataactaggaagacgtttcaaataccacacatgagtcactggacacgcgagtttgatgtatcccatttgatatcttcgtatccgagaatcaacaaattccaccccgcattcttcacaaaatttcgggtcttctttttcagctccgatcactcgataatttccacaagcacaaattccactttttatgggtccagagattctttcacaaaacaatccatctttttccggtttattggttttataatgaaaagtatagggttttgtcacctctccaactatctctccattgggtaggattttattggcccaagcccttatttgttgaggagaaactggtccaattcgaagttgttgatgtttataccggtcgatcatagaatagaaattctgattcattcagatcaagcttccttcctattaatctggaagttcttctcagatacaaggaaatgattcagttccagagccaaagatcgtagttctcgaacgagtaatcgaaaagattctggagcatcctcggggttaggtactgttcctccaatgatcgtagtaccaagtacttcttgacgagctctaatatgatcagatttataagtaagcatctcttgtaaaatatgagcaacaccaaatccctctagagcccaaacttccatttctcctactcgttgtcccccttgcttggcccttcctctaaggggttgttgtgtaacaagtgcataatgtccactggaacgtccatggattttatcatcaacttgatgaattaattttaggatataggactttcctattagaacaggttgctcaaaaggatctcctgttcttccatcaaatattctgctttttcccggatactcgggttcaaatacccatggattttttgtttgcttactggcttcatataattcaggaaacactagttttctcgaagcctcttgctcatatctctcatcaaaagatgctattctataatgtctctttagcagatcccccgctaacccgagcgagcattcaaatatctgtcccacattcattcgtgagggtactcctaatgggttgaagaccatatcaacaggtgttccatcttgcaaatagggcatatcttgtctagacaaaattttggaaatgatacctttattcccatgtcttccagctactttatcacctactttgatttcacgtttctgcgaaatatatacacgaatcctttctggattataactggaacccccccttttctggatccatctcacatcaataactcgaccccttccacctataggtagttttagagaagtttcttttgcagtggatacctgaatgccaagtatggctcgtaataatctatcctccggggcatacgacgattcgttcgctgtctgaggcgttaatttacccactaaaatatcacctgtttctatccaagatcccagcatcacaattccatttctgtctaaattgcggagtaaatgagcctctaaatgcggtatttccttagtgattctttcagggccttggcttgtcacatgagtctgaatttcatatttccggatgtgaaaagaagtataaatatcttcatataccagacgttcgctaattagtactgcatcttcagaattgtaaccttcccatggcatatgagctactaatacgttttttcctaaagcgagttccccaccaactgtagccgcaccgtccgctaaaatttgtccctttttaatgcatttaccctgccggacctgaggtttttgatgcatacaagtatttttgttggaacgttgatacataactaatggaatgcttatagtgtccccattacttgagaaaatgatcttgtgagtatcagtataaatgatctttccctcgcgttccgctatagcggaaacccccgaatctagagccgtttggcgttccagcccagttccaacaacgcacttctcggaccgagaaagtggaactgcttggcgctgcatattagaactcattaaagcccgattcgcatcattatgctcgataaaaggaatgagggaagctccaatagaaaaatattggaagggaaaaatgcttctaagatgaatctgttcccatgcaatagtcaggaattcttgacgatatcgagctggaacaacctgttcttcctgaataccccgattcaaggccaaagaatttcctgctgctaccatataatattcatctctatttggtgataaataaaccatctgtgcctcttttgatctctcagatatttcataaaacggactctctatagatccccaatgaccaatcctcacatgaatagctaaggatccaataagtccaacattgattccttcggacgtgtcaattggacaaatacgtccatagtggcttggatggatatctcgtatccgaaaactagcagttcgccccgtcaatcctccgggacccaaataactcaattttcgcccatgaacgatttgtgtcaatggattagttcgatccaaaacttgagataaagggtgtaggccaaaaaatgattcataagtagttgttaatgaagttgaagttaccaaattttgaggggtcggtattaatttatgcctgattgctccacatatagttcctcgaaccgcattttctaaacgaacaagagccaatccgaattgatcctgtaacagatctgctacagaacgaatacgtttatttttcaagtgattcatatcgtcaagtgtacccattccaaatttcattccgatcaaatgatccgcagcagccaatagatctcgtggtaacaaaaatgtattgttctgaggtatatcaagattcagtctccggttcatatttcgtcgaccaatccttcctaattcacatctttgttgaaaaaatttcttttgtaattccttacataaggactcagaaaataccggatccccgcctacacaagcaaattgttgataaaactccaaaatagcattttcttttgacccaatcttttttttctccttatcattcgagaaagacaagaaaatttcagggtaacaaacattatctagaatttctcttagattcgaacccatagctgatggtagaactagaatagagattttttgtttcctacttacacgggcccatatccttgcttttctatcaatttctaattccgatcttcctccccaatctgatattatagtgctggtatagacagaaattccgttatggtccaattctgaacggtagtaaataccaggactttgcaatatttgattgatcacaattctgtatattccatttactatagaggttcccagggaattcattagaggaatgtttccaataaaaatggtttgttcttgcatatctctaccggttttccaaattaatcccgcgggtacatataattcagaagaatatgtgagtgattcatacacagcatctctttcttttatcaagggttctaccaattgatatctttccacaaataattgaaattcaatttcttgatctctatcttcaatttttggaaacttttgaaattcttccgttaagccctgattaatgaacctaaaaaatccctcaaattgtatctgactaaatccaggtattgtggacattccctcatttccattccggagcatcttaatcttaagtttcctctttattgaaaaaatcccattattggctcactattcatcgaaccatacggatcgatctagcaatgatggaatgtatattctgtttactgaatcacatgaaattttagccaactccatatatgtatttcatacgtatgaagggagacgagacggaggaatgaagaacattttcgacgcaagttagaatttgcgacaggtacaaatagaaataaattgataaaacattcctggaaaaaaattatgtcacttacacttatggagtcttgtatagaatatcaaaattgatacaatttctacctattattatgatattacgatcagattgggtaccaaaaaaataaacggattcaggatgaaattgaaattggctctctatgaatgagataaagacagaataatcaggagcagtatagagtttccttttttttagcacacttaatttaatgttcaaaaaagaattcacggattctttttgatagtagaatttatagaatacgattgaattgcgtaatataataagaataataagagtagtagttattaagtacatgccgatatagctatctagctatccgcatatcacatcttttatcataattttacttgtagcaacataggtcaggtcgcactctatcataattcctattttctattcaatatattcaatgaaaaagaaaaattaaagcacgatgattctctatagggatatgtgcataagagagagacccggctcggtatctgcgtaacaatttcggttctggggtttacatatacacatatatgttgttataattgaaatttaaaaggattgattattgaaaattattgatactgattagtcataaatcaattttattttcttatgccattaaagaaacacaatttgagatacaaatttaagaaccgttcactaattcaaagtaaatagttaatggttccaatttgccctgaatttttcagtctgtgaccggaaatctattttttgtcttttctattgaaaaagagaagggaagtttttaagcgatgtatgttttgagatacaatgaatcgaagagaataatctaaactggatccaatttaaaataggaatgtatttttggaaaaggataagtacaatgggattcaagataaaaaaaaaagaacaaaaaaaaatgggtaatagaatatggataatatttttatccattttggatcggatttggcggcatggccaagtggtaaggcgggggactgcaaatcctttatccccagttcaaatccgggtgtcgcctgatcaacaaaagacttgggatttattatcctgctgatctaattcgacgaattcttgccccgcagaagcagagacaaaggactaggcctgtcgatacttgatttttagaacccgtaggttctataaaagactgtaatttttttcttcaaatccgggttctgggtgtggtccaaaccggtaccaatagggatgaagcaaccctcacttattaatgttaatgattggttcgggccatttatttgatttttcaaaaaaatcaaataaatagtgagagtcaattctggtattcagaactacgaaagtaagaggtcggaaatcttggtatccaaaggttcctaaaggacactccatttttgctcctaggattgaagaagggattatacgaaagactatcaagatctcctaattatcttacactacctttattaaggtagtgcctactgactccgtctggaattaaattcgattggataggctgatgggaaatcaatttaggagttgtgtaaaggactgaagatactttgtatccagactcacgagagactctgagtactcatacattcaatcaggacggttggtcggctcttatagagtaaaagtcaaagtggaaaaaaaaatttttctttgccgggattacaaaaaaaagaatatatgtagtaatagcagtggtagtttctcccgattctttcacagaaggaaagacagtaaggtttagatcaaataggaaatagaggtatctgatagatagttatctatcttgatagtatatctttctttcttttgcttatgaaagaagggtaacaaaacaaacaatagtacttactattcttacatgttctattaggagcattcctttgctattgatatttccaaagaaaaggtatatgtatcatatttgtgcttaatgcttcctgattctaccaaaattcctataatataggaatttgttacgagtggattcattgaattggtttggttcatcaataaccttaagtcagaatcctattttgactctgcgccgttgattccactatgattattaatcaataatggaataattccttcatagagataggggacataattcacatggatatagtaagtctcgcttgggctgctttaatggtagtctttacattttccctttcacttgtagtatggggaaggagtggactctagagctaggggtactactaattgagtaatcgattgagtaatcgaattgtatcaattgtttattgtttattgatcgttaatattctattttggtgaatcagctcttaccagaattatggatattacaatgagaaaaaccaatccctattttttttctttatttgtttccctctttctttacttttactgttctaagagaaagtagttctgctattacggcgatacatactttctactggaaacgactagtggttgtccaaagaggtcctacatctaataaaattagatctttcttacgcggagcgatccacatatcgcacatttaacgtttggtttgtgttagactcctaacattttttttatgcttttttttttgactcatctcatgtcatctttaagcatgaaaaattggcggggtctactctactctgttttccaaatccgaagaagttaccatagaacgccacggaccatctgtcgaaagtatcaatcaatgaattcttgggatgtgaaatctaaaaaaaagattccttagttttgttttcttttatatagtatatgcccataccattcttcctccattgatactttcgacagatcccgggatctatatatagaatctcaaattatataagaaacccaggaattagaagagttggccttcgattattttggattgatcgaaatccatacaaatggattggatgtagtgaaaaaaaaaaagaaatagaattagagtgctatttagatgtactatttagatgtacatctaatatatatacatacatattgtaaattgatctatataaagtctatatctgtatacaatacaactttatatgctactaaattaaatagtatacaatactagatagtgtggtagaaagaactatatatatagttctttctaccacactatctcagatacttgtgatttcagcccgatcatttcatttaagacttagagtttgaatccctttatttcctttctttaatcatcgataagaactaataattcaagtttcattcaaattaatcattttggctgactgtttttacgtagatgataagtaaaaaagcagtaggaactagaataaacagtgcagtagcaataagtgcgagaatattgacttccataatgttatttttttttttgtttcgcaataactcgggatctaatcccatagagatgagaaatttgactcctgtaaattcaatggtatgaattgcatcctgatgatactgaatcggatcactattatgaataacaatatctgatctatcaaatcgattcatcgtcgagaatttcatagtataacataggaagatcttttatccatactaaatcaaaaatcctatttttgattggatcagaaatcccattggattttcatccctttccactttttcttttctataacctatcatcttctttatacaattctacttccttatacttataaatacaattatgaggtatcatatgaccggtattccatgggtcatagacagatccaaacagtagaagtgagatagaaaaaaggacggattcagtatcaaaaatcgaatattccaacaaatttactaaaaagaggcgttgcttggttggtcttttcttttattaatatcctctttcttggattgggactagaacacatacatcaaaaattccgtatgtaatttgaatgagaatgagatagattgtttctaattagtaattgaggatacacaaacaaagtcggaactagaaaagatgtggtttaacctgaacctgaaaagtactctgtcgaggtaattatgttaaattcattgtgtatcgtacaataaacgaatacaatttgtgtctgtactcccggtaaaaatatgggcactctattccatttcattgatcaagaacaatcgaaaaagaaagtgaagatggtatcttttaaaaaaatactgaatatagtctgaatatagtaataccaccgattgtactaatctacatacgtctctcctttatcagtactagtggaagaaatataaattcccgtatttgtctgatgataaatgcgaaaggaaaaacaaaagaaataaagatccccccccccggaattagattttgctccctgtcctccctttcacggaaaatggagagatgaatttctcaattcatcggatcctagttcgggactgacggggctcgaacccgcagcttccgccttgacagggcggtgctctgaccgattgaactacaatcccagcgaggtgtatggcatacatattcttacgctttcataagaacattctattcgtcgtgttgtaacagagacacggatgatatattgatatcatatccacatagatatgtactttagtgagagtgacacagattactagtaacctgtggtaattttattaccacaaatggataataaacctttcaatgataaaaaaggaccctttttctctttatttctacggatcaggaatttctgtttctggagaacaaattggttatatcatactcatggagcggcaaatttttgggccgagctggatttgaaccagcgtagacatattgccaacgaatttacagtccgtccccattaaccgctcgggcatcgacccaggaagaattcattctaggcttattgataatccatgatcaacttcctttcgtagtaccctacccccaggggaagtcgaatccccgctgcctccttgaaagagagatgtcctgaaccactagacgataggggcatatccgcccgaccgtcatcataatcatactatgatgatagtatgagcagttttttggaattgtcaatataatctaatggtatgactagatccgaagagtttttcctactttagttatgattccatagaatttttttttatttgatgattcattcatgaaccatcccatactattatatataacgaaacgaagtataggattccttcagttcaggcagtgattggtccgacagaaaaaggggtaaaaccttatttaatttcttttcttcaattttaactcattgcttcgttcatcgttcagatgaaatacgcctatcactatctcatactaagccagaaaattcaaaaacgagaaaaattttcttttttcttttttataagaattcggttcagggtacgaatcccctcatcacatgattcaagaaaatatcttgaatctatgtcaatgtaggattggtacatgtatgaatcaagtgaatcttgttctgctgggtcagtaaaagtaaacaaagcaagtgggattggtcttgaaacaattcactgcattatttttttatcaaaaaaaaaaaaataataattttacccacttcctaggtaaatcaaaggtaaatcaaatttattgttcctgaatgagctcctatgcatatatgtatatatgtactagtacctagtactatatgtacatatatacatatatgcagtagactcatatcataatggaaaatggctaattcatgaattgaataaaacgagcccttttaactcagtggtagagtaacgccatggtaaggcgtaagtcatcggttcaaatccgataaagggctttttacaccaaactaaaatcttagtcttcgtatttcagccgagaatagatatattgttgatatttctaaaaaaataaaaaggtaaccaccattataatgataatgagttcttattattatgagttatagttagaaagtggaacatttattcattatcataatgactaatttcacttattaggaggaatccacctgtagtgacatagtagcactcttcatgtctcattattccattttttttggtcctggcgcataaatattctagatatccaatccctattattaatcgccaaaccaaagtattcctacttctccattgttcctatcaaacccaccgtaaaattctaaatcaataaaaagtaagtggacctgacccattgaattatgactatatcagctattctgatagttaaattcgatatagattaaattgtagaagcggattttttttttattccttggaccacaccacgtaaggcaagaatttgtcgatatttccgatttcatcttcttgttactggatgttccataggaataaattgctattcttttccgttacatatctacatataaaagtatattatattttatattatattttatattttatatttcgaaaatcgatttttcaatatcttttcttgatttcagaatccgatattgttttgttgttccgccaatgcaatagagaacgaatgcgagaagggggctttcatttccagtctaccattatttaatacttaatttagggacagggaaaaaatagggaattttctttttttttttttggtttgacccgttagaaaatatactctggaatatgagtcataggacaattcagggttcaaatgggtatatagaaaagaaaaaagaagaatgtgtatcttcgaaacccattgtaaggggcattgaacaaagaatcgtccatagataatcgaactatcgcatgccctggaaacgagatgaagtgttcggaaatggttgaagtagttgaataggaggatcactatgactatagcccttggtagatttgccaaagaagaaaacgatttatttgatattatggatgattggttacggagggaccgtttcatttttgtaggctggtccggcctattgctctttccttgtgcttatttcgctttaggaggttggttcacaggtacaacttttgtaacttcatggtatacccatggattggccagttcctatttggaaggttgtaatttcttaaccgctgcagtttctactcctgcgaatagtttagcacattctttgttgctactatggggccctgaagcacaaggggattttactcgttggtgtcaattaggtggtctgtggatttttgttgctctccatggtgctttcggactaataggtttcatgttacgtcaattcgaacttgctagatctgttcaattgcgaccttataatgcaatcgcattctctggtccaattgctgtttttgtttctgtattcctgatttatccactgggtcaatctggttggttctttgcgcccagttttggtgtagcagctatatttcgatttatcctcttcttccaagggtttcataattggacgttgaacccatttcatatgatgggagttgccggagtattaggcgctgctctgctatgcgctattcatggtgctaccgtagaaaatactttattcgaagatggtgacggtgcaaatacattccgtgcttttaacccaactcaagccgaagagacttattcaatggtcactgctaaccgcttttggtcccaaatctttggggttgctttttccaataaacgttggttacatttctttatgctatttgtaccagtaaccggtttatggatgagtgctcttggggtagtcggtctggctctgaacctacgtgcctatgatttcgtttcccaagaaatccgtgcagcggaagatcctgaatttgagactttctacaccaaaaatattctcttaaacgaaggtattcgtgcttggatggcggctcaggatcagcctcatgaaaaccttatattccctgaggaggttttaccacgtggaaacgctctttaatggaactttagctttagctggtcgtgaccaagaaaccacaggtttcgcttggtgggccgggaatgccagacttatcaatttgtccggtaaactacttggggctcacgtagcccatgccggattaatcgtattctgggccggagcaatgaacctatttgaagtggctcatttcgtaccagagaaacccatgtatgaacaaggattgattttacttccgcacctagctactctaggttggggggtaggtccggggggggaagttatagacacctttccatactttgtatctggagtacttcacttaatttcctccgcagtcttaggctttggcggtatttatcatgcgcttctcggacctgagactcttgaagaatcctttccattctttggttatgtatggaaagatagaaataaaatgactacaattttgggtattcacttaattttgttaggtataggtgcttttcttctagtactcaaggctctttattttgggggcgtatatgatacctgggcccccggggggggagatgtaagaaaaattaccaacttgacccttagcccaagcgttatatttggttatttactaaaatctccttttgggggagaaggatggattgttagtgtggacgatttagaagatataattggaggacatgtatggttaggttccatttgtatacttggtggaatttggcatatcttaaccaaaccctttgcatgggctcgccgtgcatttgtatggtctggagaggcttacttgtcttatagtttagctgctttatctgtctttggtttcatcgcttgttgtttcgtctggttcaataataccgcttatcctagtgagttttatggacccaccgggccagaagcttctcaagctcaagcatttacttttctagttagagaccaacgtcttggggctaacgtgggatctgcccaaggacctactggtttagggaaatatctaatgcgttctccgaccggagaggttatttttggaggagaaactatgcgtttttgggatctccgtgctccctggttagaacctctaaggggtccaaatggtttggacttgagtaggctgaaaaaagacatacaaccttggcaagaacgacgttcggcagaatatatgactcatgctcctttaggttctttaaattccgtgggtggcgtagctaccgagatcaatgcagtcaattatgtctctcctagaagttggttatctacctctcattttgttctaggattcttcctatttgtggggcatttgtggcatgcgggaagggcccgtgcagctgcagcaggatttgaaaaaggaatcgatcgtgatttggaacccgttctttccatgacccctcttagctgatattttcttatttatatctattctattgtttttttctgttatggctcggctaggtgggatagccgagccattcccctttataaaagataaagggccaggtcaaatgaataaagaaacaaatttattcaacaagcaaaaggagagagagggattcgaaccctcgatagttttttgttcagaactataccggttttcaagaccagagctatcaaccactcagccatctctcccagaggtaatctctattttattcctacgaatagaacatgaccatatgagatgatacactaactatctgtagaagcatcccagatgcgaatctatatttcgatgtatctatctttatactgtatatatagatagatacatgatccagtatgtccatttgtgaagtaaatactaaactcccctcgactccatgtccgaataaattaaagtattaattaagttctaaagaatcaattgattcatggtcaaatccctccatgatgcattttattacaatttttactaagcgagggatcaaatggtatagttcatttgttggtagcttggaggattacaaacatgactattgctttccaattagctgtttttgcattaattgcgacttcatcaatcttactgattagtgtacccgttgtatttgcttcttctgatggttggtcaagtaacaaaaatgttgtattttccggtacatcattatggattggattagtctttctggtagctatccttaattctctcatctcttgaacttctttagtatttccccgatccaaaaatgccattccttctaataaattcggattgtgagacacattaagattcaatctgagttccgaaaaaaaaaaatgatatttaattgttattaattggatataagaataatcttattttaattggaatcttattttactatagtttactatagtatttgtatctagccctgcgcaaacaaatatgatccagacgcatatatgatatatcatatatgtcatatatgtgtggacatatgcgtgcgtatcatgaacgaagaaaatgcggatatggtcgaatggtaaaatttctctttgccaaggagaagatgcgggttcgatccccgctatccgcccatggtaaagtaatgtactatgataaaaaattcgctacagttaactgtgataacatactataccatagtagttaatatagtagttatatcttccactttttttgcctaccatccaaaaacaaaaatagtcattaaaaattttgcggagacaggatttgaacccgtgacctcaaggttatgagccttgcgagctaccaaactgctctactccgcgctgaagaactgggaactaatggacgaagaaagattggaaatgcccctctaccatatctatacaaatagaatagtctatttatacaaaatggtaaagagggcccctctatgatcatagatcatagagatctatacaaataggaaacgatatttttatccttaccaactggatcttgttgcgcccggtaacaaacacgcatgaaccatttctcgaagtatgtgtccggatagaccaaagtctcgatagttagctctaggtcttccagtcaaaaaacaacgtcgatgaagacgtatagttgcactattacgtggtagggattgcaattttccatgaatttcccatttttcactcaacgatagaactttgtttatttctttttttgaggatcgacgaatcaaatgatatttctgttccaatttctgccgcttcttctccctctgaatcaaactttttcttgccataatgttcagttcctattatcaatgatacagttcggatcctagatggaaaaatataagaaggtagatcccccctcttcatcgaaacaaatgagattgttgctgatacagtacataaaaaacaataaataactaaattaaccaaattttcctgatgtagaggcaatcaagaaagctgcataagtaaatatataacctacggaaaagtgggctaatccaaccaatcttgcttgcacaatggaaagagccactggcttatctctccatcgaatcaaattagccaaaggtgtgcgttcatgagcccatgctaaagtttcaatcaattcctgccaatatccacgccaggaaattaagaacataaatccagtagcccaaacaagatgtccaaataagaacatccacgcccataccgataaactattcataccaaaagggttatatccattgataagttgtgaagagtttaaccatagataatctcttaaccatcccatcaaataagtggaggattcattaaattgtgaaacgttaccctgccataatgtgatgtgtttccaatgccaataaaaagtaacccatccaatggtatttaacatccagaaaactgccaaataaaatgcgtcccaagcagaaatatcacaagtaccgccacgtcctgggccatcgcaaggaaaactataaccgaaatcctttttatctggcattaacttggaaccacgtgcatctaaagcaccttttactaaaatcaatgtagttgtatgcaaacctagagcaatagcatgatgaaccaagaaatctcccggacctattgttaagaagagtgaattactattctcattaatagcattcaaccagccgggtaaccatatgcttcgacctgcattgaatgctgggccagtcgttgacgataagagtacatcgaacccatatgaagtcttaccatgagcggattgtatccattgggcaaatataggttcgatcaagatttgtttttccggagtaccaaaagcaagcatgacgtcgttatgaacataaaggcccaaggtatggaaccccagaaacaggctggcccaacttaaatgagatatgatagcttctttatggtctaacattcttgccaatacattatcctcattctgttccggattgtaatctctaatgaagaatatagctccatgagcaaaggctcctgtcatgatgaaccctgcgatgtattggtgatgagtatataacgcagcttgagtagtaaagtcttgtgctatgaatgcataagcaggtaaagagtacatgtgttgagctactaaagaagtaataacccctaaagaggctagagcaagacctaattgaaaatgaatcgaattattgattgtgtcataaagacctttatgcccacgtcctaatcgaccccccggaggaatatgtgcttctaaaagatctttgatactgtgcccaatcccgaagttagttctatacatatgaccagcaacgagaaaaataaatgcaatagctaaatgatgatgagccatatcggtcagccataagctttgcgtttgtggatggaatcccccaagaagggttagaatggcagttcccgctccttgggaggtaccaaataaatgactactggaatcagggttttgggcataaagattccactgacccgtaagaagtggtcccaacccttggggatatggtaatacgtctaagaaattattccatctgacgtactctcccctggatccgggaatagcgacatgaactaaatgtcctgtccaagccaaggaacttactccgaaaagtcctgacaaatgatgattgagacgagattcggcatttttgaaccacgaaacgcttggtttccatttgggttgtagatgtaaccaactcgctattaaggatatagcagaaagaaataatagaaaaagagctccagtataaagatcttcattggtgcgtaatccgattgtataccaccactgataaacaccagaataagcgatattcactgggccggtagcacctcctcgagtaaaggcttctacagctggttgaccaaaatgaggatcccaaattgcatgagcaataggtcgtacatgtaaagggtcctgtatccatgactcaaaatttccttgccaagctacatgaaacagatttccggacgtccacagaaagattattgctaactgcccaaagtgagaagcaaaaatgttctgataaagacgttcctcagtaatatcatcatgactctcgaagtcatgtgcggtagcaataccaaaccaaatacgacgagtagtggggtcctgagctaaaccttggctaaaccttggaaatcttaatgccataatgcctttcaaatcctcctagccattatcctactgcaataattcttgctaagaagaatgcccatgttgtggcaattccacccagaaggtaatgggttactcctacagcacgtccttgtacaatgctcaaggctctaggctgagtagcaggagcaacttttaatttgttatgagcccaaacgatggattcaatgagttcttgccaataaccacggccgctgaatagaaacattaaactgaaagcccagacaaaatgagcacctaagaaaaaaagaccatatgcagataatgaagaaccataagactgaattacctgagatgcctgtgcccataagaaatcccggagccacccattaatagtaatggaactctgtgcaaagtttcctcctgtgatatgagttaccaccccttgatcacttatagtaccccaaacatccgactgcattttccaactgaaatggaaaatgactacagaaattgcattgtacatccaaaatagacctaagaagacatggtcccaggcagatacttgacatgtccctcctcttccaggtccatcacaagggaaacgaaaaccaagatttgctttatcaggtatcaaacgtgaactgcgagcaaatagaacacctttcagtagtatcaatacagtcacatggatcgtaaatgcatgaatgtgatgtaccaaaaaatccgcggttcctaatggaataggtaacaaagcgactttgccgcctactgctactaactcactacccccccaagttaagctagtacttgttgttgcaccaggagctgttacgccgggtgctaaagcatgggtgttttgtacccattgagcaaagatgggttgtaattgtatagcggtatctgaaaacatatcttggggacgccctaaagcgctcatggtatcattatgaatatacaagccaaaactgtgaaaacctagaaatatacatgcccagttaaggtgtgatatgattgcatcgcggtgcctaaggacacgatctaatagatcgttgtatcgagtagttggatcgtagtctcttaccataaaaatggctgcatgtgcagcagcaccaactatgagaaatccaccgatccacatgtgatgtgtgaacaacgaaagttgtgtaccatagtcaatagctaggtatggataggggggcatggaatacatatggtgagctacaacaatggttgaagagcctaacatagccagattaagagataattgagcatgccatgacgttgttaggatttcatagaggcccttatgaccctggcctgtaaatggacctttatgagcctctaaaatgtctttaaggccatgaccaatgccccagttggtcctatacatatgaccagcgatcaagaaaagaattgcaatagctaaatgatggtgtgcaatatcgctcagccatagaccccctgttattggatctaatcctccacgaaaactaagaaattccgcgtattttgaccaattcaaggtgaaaaagggggttgctccctcggcaaaactgggataaagttgagccaaaagatcccgattcaagataaattcatgaggaagtggtatctctttaggatcaactccagcgttgagaaattggttaatcggtaaagatacatggatttggtgtcccgcccaagaaagagacccaagtcctaataaccctgctaagtggtgattcaacatagattctacatcttggaaccaagccaatttgggggcagctttgtgataatggaaccaaccggcaaaaagcattaacaatgcaaagaccaatgcaccaattgcggtacaatagagttgtaattcactagttattccagatgctcgccaaatctgaaaaaaaccggaggttatttgtattcctcggaaaccaccgcccacatcaccattcaatatttcttgacccactattggccaaactacttgggcactgggtctaatgtgagtaggatcacttagccatgcttcataattggaaaaacgggcgccatggaagtacatgccactcagccaaagaaagataatggagagttgaccaaaatgagcactaaatacttttcgagagatctcctccaaatcactggtatgactatcgaaatcgtgagcatcagcatgtaggttccagatccaagtggtagtatcagggcccttagctattgttcttgagaaatggccgggtctggcccattcctcgaaagacgtttttacaggatccctatctacaacaattttcacttcgggttccggcgaacgaataatcattaagtcctcctctttccggacaacacatacaaagagacctgccaacagtcaagtttttagtgaacccctgaaagatagatattttatttatgattagtccctttctttcctatctcccatccatctattttatttagttattcactagagcaattattatattgaagtcgatccagggcaagtgttcggatctattatgacataacgattaggtgcccaacggacccaatttattgtaaaatcctttcccggcgtgacgaaaaaacgatttttttgcaacctagtgtatttatatctgaatgtataagtttatatctgaatgtataagtgtctatatggatctactttcatgcaacataatatcttattactctattacaaatcacaagatcattcattagaattaataagatacatcgaaggtatcttttattagctttattagttctattctatacggtatccgtatcatttatccctatgagataccatacaaaatataatgattttagaaggaagggatataatgaaattcttgattggatcttttcataggaacgatctattttatttgattgatggatccaacaaccaatttgaatgaattaaattcattcaaaaagagagtggtcttattcgaaacgcctcgtaatcttcaaccaattatgtgcttcaatataattacctggagtaagcgctatagcttgtttccaatactcagcagcttgatcggaccaagcctccgcaatttcagaatcaccctgtagaatggcctgttctccccggtcggaataggtgggtcaattcctttccttagaaccgtacttgagagtttcctacctcatacggctcagcaatcgattctttttgtgtcccatcttaatctaccctatgctaactgaattagatttctcataaatccatctcatttttattgggttaaccagaccagaagaagttaattacataagtttgaaattctaattttgatcaataattagttttatcttttctcccaccttcagaagaatgaagcatagatatcccccctatatcgttagaattttctgaaaggtaactatctcggtttcatatatggaattcatatagaatctttgaaaaagactttcctccataagaaaaaagaacttactatctttgggatctgatgctacaccgctgctcaataccttagtggatcgactctattacataagttgattcctaacttttatcccatatcatgacataagtaagcagttcttaactgtatcgacacaatagctcgctaattgatctttacggtgctttctctatcaattcgatcttttatccatagagtatagtatataggccgtacctatttcttcctatttttttggttctcgtgaagtctctttccttgctacagctgataaaaatcgttgctttggacgatgcatatgtagaaagcctattttttttctagtatttactagccaatttgatctttttttctttctttctatagtggagatagtcgcacgtaatgacagatcacggccatattattaaaagcttgtggtaagaatgggtttcgttctagtgcccggaaataatattccaaagcttttgtatgctctccgttgcttgtgtgtataagtcctatgttatagagtatataacttcgatcatagggatcaatttctggtcgcgtagcttcataataattctgtaaagcttccgcataatttccttcggattgagccgacatccgttacggtcgcattctattcaaagaatctccgttccagaaccgtacgtgagattttcatctcatacggctcctcccttctgtgcatagtagtaaagggaataatctatggaatccaaatttaactattctcattatgaactgacaggagctggtatttttacaagaaatctctagccagccttcccgcaagagtttttttcttaacaccaattgtattcgtattagtgctagatagaaatggtaactccaacaatttctttgtcctcgacgcctactatttctaggaattagtcacttcaacgatctttgatggttatacgggtatccaaaatacgaacgagatggatgtttgttgtcccaaccattcttgttagtcccgataccgataaggaaaaggggaatttataacaaagttttcgtgttgttgattcctaggtgtagtgcttcttcccctatgccccgcctattctattggtactagtggagtaggattgacctgcaatacagaacctataggtgtaacctttcgctcaatactaaaatcgacaattgaagtatctgaggctgcatcaatcgaggatacacgacagaaggaattgttctatctccaaacttcaccttcaccaagcgtaggtttatttcaataatttgtttctttctattccgaaccacgtctttttctcgtaagactgagggctaaaaaaaaaacaagaaaaaagaatcaaatcgcaccatctctataataggtaaatgcctttttttctcctgaagttgttggaattattcgtaataagatattggctacaattgaagaggtcttatcaataaaatttccatttatccgagatctaggcataattagcaatccattccataattcttctcattaccccttggggaaaatgatcctacaaacaaaggaattgtacagtacaaaataacataaaaacagactaattctaaaaaaaaaaaaaagatgtggaccttccactcaaattgtcccctttttggacaaagagagatattccatatttgaatcatattggatttcattccaatttcgtagtataccaatgaacagaactattactatttcatctaagttaaataaccaaggactttattttactataggattctgataactcgagaagttttgatttggttatgatccaaagagaaaaaagaatggaataatcattccatgataaaatagaatagagtaaccatacgttttgtttgcataacgtgtatacgccacgccatatacaattgaaatataaaaatccatgggacgattcatgaatttgtaatagatctatggggtagctgacaagagaagttgttgttgataaatatgaaatttcaaaggaattttttattcctatggaaccattgctcgatcgtgcctatactgcactgcaataatatgaatgactcgctattcactcggtttttggtcaataataagattatgtgggagagatggccgagtggttcaaggcgtagcattggaactgctatgtaggcttttgtttaccgagggttcgaatccctctctttccgtttatggtaattcactaacattaccgaccacaatgtatcaaatcaaataacaattgataccattattccaacagtaagtaagacctttctttatttgatagagattctctattcctaattacattaatgtggtacataaaatacaaatatcggaaagagcaaaaaagaaaaaaaaaactactgctgatcgatttgtgatacgtgaatgagaaaaatgtggatcaaggcccttagatctatttacttcagcgaaaaggggacagaattgtctaaacctttctttgttattttcgttaggttcaagtctgacgggaataatattctacgactaacaactcatttattttcaaaccgatccatttactatctattatttgatttactaatcctttatattggaatgagtcaatagtcaaatgttttggcaattcctcgtggggggatgaagcaatataattttgaatcagagctttcgatctttgtttatccttcgtagtaataatatctcggggtttgcaacgataacttggtatatccactatacgaccattaactaaaatatgtctatggttaactaattgcctggctccaggaatcgtcgaagccatacccaatcgaaaaaggatgttatccaaacgcatctcaagtagttgtagtaaaacctgacctgttgaacctttggcttttccagcaatatgcacatatctaagtaattgtcgctctgtcagaccataatgaaaacgcaatttctgtttttcttctagacgaatacgatattgcgatcttttcccagaacgcaattggtttttaagatcacttccggatctaggtcttttactagttagtcccggtaaagcccccagacggcgtatttttttgaaacgaggtcctcggtaacgagacataaagactccttttttattttattgaaattttattttacagaataaatctaaattcagactgaactaaaggataaacaaagcaaagcgaaatctactgaagtattacaaagtagaatgaagtgaattgtatcaatatccgcattttttgtatatataggaagttaaggctccgttttatgatttgttctgtagagatctaattgctctaatcaactttttttttattcatagttgtaagttaccacgacataatagatcagatcggtgacccgacatttgcatttggagaaaaggagaggagagattatcaatcagggaaaaaattgattgagaaataaagccggctatcggaatcgaaccgatgaccatcgcattacaaatgcgatgctctaacctctgagctaagcgggctcacataacagagatagaaataatgtatagcaattcaggaaactaccgggtcttagctattagctattaatttaatatgaactatatagttcatagttctatagttatatattatatataacataatatataactatatatgactaaatagagttctattctactaatagaaatagatgactaattagaactttgaaatagatgactaattagaactttcattctatcattatgcattatcattatacataatatacattatatttctatttattttatttgaatatttagaatttctatttctatatatatagatatatatatttttatattttatttcttatattctattttattatattatatttatatatttagaatttttttttctattatattaatgataataatattttattttgagaatatccaatttgctattatgattagaaaaaatctaatgatttcttagaatttcttagagcatttagagcatttatagcaaattatgttaattatattatagccgatcggtcctaagaaaaggataagataaggataaagatacaatccaaattataatataatgagacatttctcgggtttcattgggaaaaggaggagataggacgaaaaaaaaaaataagaatgaatatcgaccgttccagtattccaaatcgcgctgtaaaaatgaaaggggggagaggcatagatatatgtgggatatatctatctatattgaattgcggatacatcaatgatagaatcatttctgattgaaacaaatatggttcatccagtagagatgaaatgatagatagagatgaaatgatagaggatggccaaaaaaagaaaatagcagcatacactttttcgatataggaatcattatataatgaattcaacgattccaagataaatgaaagaggtggatggaattacaactagatccttgtctcaaagggggatatggcgaaattggtagacgctacggacttgattgtattgagccttggtatggaaacctgctaagtggtaacttccaaattcagagaaaccctggaactaaaaatgggcaatcctgagccaaatctttattttgagaaaacaagggtttataaaactagaataaaaaaaaggataggtgcagagactcaatggaagctgttctaacgaatggagttgactacgttgcgttggtagctggaatccctatatcgaaattacagaaaggatgaacctatatacctaatacgtacgtatacatactgacatatcaaacgattaatcacgacccgaatccatattatatatatgaaataattcagagttattgtgaatccattccaatcgaagttgaaggaagaatcgaatattcagtgatcaaatcattcattccatagtttgatagatcttttgaaaaacggattaatcggacgagaataaagagagagtcccattctacatgtcaataccgacaacaatgaaatttatagtaagaggaaaatccgtcgactttagaaatcgtgagggttcaagtccctctatccccaataaaaagcccattttacttcctaactatttatcctcttttttttttttcatcagtggttcaaataaaattcaatatctttctcattcactctattctttcacaaatggatccgaacagaaatctttggatcttatccaaatttggatagatacgatacctgtacaaatgaacatatatgggcaaggaatctctattattgaatcattcacagtccatatcattatccttacatttacaatacaaagaaagtcttgttttttaacagatctaagaaattcagggactaggtcaaatttttgaatactttttagtacctttaattgacatagatacaagtcctccgctaggatgatgcacggaaaatggtcgggatagctcagttggtagagcagaggactgaaaatcctcgtgtcaccagttcaaatctggttcctgacacgtgaatgatgtatcgaatagatattcatacttcatacaaattaattgagacggatcggaatacatattcgttaatagtctagagcacgatacatatttattcatctaggtgtctaggtgtatagatatatatctccattttttttttaagatgggtaaaaaatatatgtatatatggtaaagaacaaaatgagattattatgagattattctcccttttcttttttgtttctttttcgtttcttgtttgttcatactgcgctttctctcactcaaaaagaatgtaatgttaagtcttcatatatatatataataaaagaaagaagttggctaaaaaacttcaaagtctataggagttgaaggataggaatagacaggatgcatttcagacacagtacaaagaaaatatgatcccttttcatttctgaatttcgtattttctttcttattttatttcttcgctcttgcttacgttactttccggggtccatctaagtgatgtgcgcggtacaaagttaatggtgcagaactcttttgattcatcctattgtttctgctcatacgaaatggatatgatatcttccaaattggggaatatcaatgaagcctttttagcccatccctaatacgaattagagtccatttactctctttcatctagaacagaacgtaaaaatattccttgacttgaatgaaatctggagtcgtttcatataagtgaacattagtttcttatcattcaataagcatcttgtatttcatagaaatttggggtaatatagtccttacgtaagggccagcctatccaactttcaggcatcaagatacgtttaaggcgtggatgattatcataagagattcccaacatatcataagattcccgttcttgaaaatcagcacttctccaaatccagaaaactgacggtattctaggattactccttggggcaaatacttttatgcatacctcttccggtttatctataccataccgtattttcgtaagatgatacacactagctaaaaatccgcccggtgctacatcataggcacactgggagcgtaaataattgtaaccatatacatatggaatgacagcaatggagtcccagtcctcggtttttatttgtaaagtctctattcctaggcaatcgaagcccaaagatctatgaactagatcatgctttactagccaatcagataaacgaacctgcatcttcttgatctctcccacatttgtatttgtatgagtatttcccatttacaatgaaatttttaaagattgacccattctttcttattctgcacaaaagaattctgtctgattcactaattcgtgtgaagatactgaacttttggatttgaaaaatgtttcagaaggtatctctgaagtagatggtgattgatagagtaatccttgatcgtaatttccagtatgagtactgcgttgaacataaaacttgtgattggtagtaaaacatcgattttcctgttgagacacagttctatcttcaaagatttctcgagatatcttcttacgaagtttcgttatagcatctataactgcctccggtttaggtgggcagcccggcaaatagacatccacaggaattagcttatcgactccccgaacagtactataagaatcagtactgaacatccctcctgtaatagtacaggctcccatagcaatgacatattttggttcaggcatttgctcatataatctcactaaagaaggagccattttcattgttactgttccggctgttaaaattaggtccgcttgcctaggactcgatcttggtaccaatccataacgatcaaagtcgaatcgcgagcctattaatgaagcaaattcaatgaaacaacaactggtaccatagagaagcggccataaactggagagtcttgaccaattcgaaagatcattcgatgtagttgaaataactgaattgggggttgtttggtcaagtaacggaaactcaatcaaattcataactgtctcaatgtaatcttttccttcctttttattttgattgtctgaatattcagctaagaccattccaatgctccttttcgccatgcataaactgaaccaacaattgggataagcacgaaaattaaagcttctataaatacggatacacccaatacatcgaaactcattgcccatggataaagaaagactgtttcaacatcaaaaacaacaaaaactagagcaaacatgtaatagcggattcggaattgtaaccaagcatcccccatgggttctataccggattcataactagagagcttctctggtccttcactaatcggggctaaaactccagaaattacaaatgccaagataggaataacgcttgatattattagaaatgcccagaaaatatcatattcgtgaagcaaaaacataaatgtactcctattaatgtggaatatgcggaattattcgatttgaattggaattgtcaattcatccagaacttcttaggcgaaacaagaatggattttgatcaaatcaaacctcatagtttagagtttgtttgctatggggcatgtcttgtttaaagattgatccaacggaatcccacttacatttattttgtatttcgattttatttggatatggtgtagatataggatgctcttacacaaacaaaactcttttactttgtctcggtttctccataaaaaagtaattaaatactaaaatactataatactaataataaataatactaataaatagtattactataattatgctataattatgcttttatatataatatattaatatataatgaaaaatgaaatgaaattcttatttcattttttttttttcaaaactgacaaaatttcagtagtcatatggggtaaaatgtctaggatttttagcatattctactcgaagtattcttttcattaaaatccgggtataggatcattgcttctattgattcgatatgaatacataaagataatctaatgcatcgaacgattctattttctctcctttccttgtcctagatttcatttctattttttttaattgatttgattcaatccgttcatatctttctataccaaaaataattcgaaactttgaacctgtactatcccggctgaccctctaataaataaaaagtttcgaattatttcattagagttagaatgaaagagtcattccatttcggaccaatctctatctctagtactaaagaaaaatcgcaacttgggatgaaccaaaatacttgtttgttttgttacggcaataacacttattaagaccaaccaatgggttaggtttcgctacaataaaaaggtttgttttgcagcaaacctacactacacaatgaaagataccacagagtggtataatcgacggaatcgtaaatgatccacataagatacttctaatagaaagaatcacacattatcgaacgattcgacagaccaaatccccaaaccaactcaactcatagaatatagaaaaaagaacgttgatacgtttaggaccaattgattatctcaaagataatgcagagataatgaattggggttgtcgttctgccaaaaagcgattagtcgggggacttctaccgatacaagaccaagaaaagaataggtcctagatccatgtgacttaggattaaatttggttgggtcgggttgaagtttttagacaggatcatgtcatgattttcacttcataaattgactgggattgggtataccaaagcaaaaatgtatcactttttccctcttttcctgtccatgatcaaagaggaaaaaagtgaaaagtcatatgtaattcatccatgaagattaatgaagaaggatgggtattttatccgagatttgacaaataccgattggatccgttggaatgaattattgtctttattttcctgtccctatgtatttacatgagcatgtggtaatgctttcatttctatggaccaaccaactggccagtccataaacaagtactaatgaggaaatgaaaactatactaaacgaaaatagaatgtctataaaaaaatagaatgtattagggctatacggactcgaaccgtagaccttctcggtaaaacagatcaaactgattattatcgaaatgattcgaactgtttcaaagacccaacatgcattttgttgcattgggctctttcatcaactgatgtaaagatcagttagtccaccatattttttctttttacaagaaaataagaagataatgagatggctccatgtgctctgattcattatttgtattctgatctaggagcaataccaaagtgtttcaaagaagggttaccttgacttaggtctgccttcggcctagattaatctaggttaaatggagtctctatcgctccgctgcaagagtcaaatatgagacttcatacaccttaaagttcataggacgaaaagaggttattttgagtcccttatactcattatgcctagcattgaatggactgggtatttaccttatcaattatcaaatcaatggtgggttctatttgatttggcacctgaattcgcacctgaatcggaccgaaccaaatatttgtcaggctattgttctcttgttccctcgaatctatggagtaagacatcgatttctcaataagatcaattatgttcattgcataatgggctcccttgaaaagcattggcgcacgtgtaaacgaggtgctctacctaactgagctatagcccttgtcatagatatcttaacatatagataatttcttgtcaagatgggtattccatgatcccacatgatagctctctgatccatttactgttaacggattggtattgcttagaaataatattccacctataatcctcgaagtgatgggtcctttttttgtggtgataaatgacctacttaacccagtggttagagtattgctttcatacggcgggagtcattggttcaaatccaatagtaggtagaacttattagataccattgactccggtatctaataagtttttctacccatattctttttttttcgttgtattctcagtcagattatacttgattgtgttcaattggaattggcggaatcaaaatgtggtgtataattataataaagataaagaacttctaaagaacttcttttgattattttgatgtattgactagtaggaaataacattgacagcctctactcgtgtcctagctcgtctgagagctagattcgcctcaattgcttgtctcttaccctcagctatactcaagttagcttcagctatttcaagagcttgttgagcttcttgcggatcaatgtcagtactcatctccgcatcatttcctaaaatggtgatctcattattacttattctagcgaaaccacccatcagagccaccgttaaccattggtcattgaggcgtattctcaaaagacctatatctacggctgtggcaataggggcgtggtttggtaatacgccaatttggccactattagtagataaaatgatttctttaacttctgaatcccaaataattcgattaggagtcagtacacaaagatttaaggtcatttcttcaatttgctctccacttctaagttcatagctttcgcggtagcttcatcgatgttacccaccaaataaaaggcctgctccggaagaccgtctaattctccggaaaggatcagttgaaaccccctaattgtttctgcgagaccaacatatttccctggagaaccagtaaatacttctgccacgaagaagggttgtgataagaaacgctcaatttttcgtgctcttgctacagttaaacgatcttcttcggataattcgtccaacccaaggatagctataatgtcctgaagttctttgtaacgttgtgaagtttgcttaactctttgcgcagtttcataatgttcctcgccaacgatacgaggttgtaacatagttgacgttgaatctaaaggatccactgctggataaatacctttggcagctaatcctcttgatagtacggtagtagcatctaaatgtgcaaatgtcgtggcaggagcagggtcggtcaaatcgtccgcaggtacataaactgcttggatcgaagttatagatccctctttggtagaagtaattctttcttgcaaagaacccatttccgtactaagggtaggttgataacccactgcagaaggcattctccctaataaggcggatacttctgaacctgcttggacgaaacgaaagatattgtcgatgaataaaagcacgtcttgttcattaacatcccggaaatattccgccatggttagggcagtcaaaccaactctcatacgagctcccggcggttcattcatttgaccatagactagagccacttttgattctgcaatatttttttcattaatcaccccagattctttcatttccatgtagagatcatttccttcacgagtacgttcgcctactccgccaaatacggatacgcctccatgagctttggcaatgttgttgatcaattccatgataagtactgttttacccactccagctcccccaaatagtccgatttttcctccacggcgataaggagctaaaagatccaccactttaatccctgtttcaaagattgataatttcgtatctaactgtataaaggcaggcgcagatctatgaataggagatgttgtgcgagtatctacaggacctaaattatcaacaggctctccaagaacgttgaaaattcgtccgagagtagctccgccgactggaacacttagaggagctcccgtgtcaatcacttccattcctctcatcagaccatctgtagcactcatagctacagttctaactcgattatttcctaataattgctgtacctcacaagtcacattaatttgctgaccgacagtatctcgacccttaactaccaaagcgttataaatattaggcattttgcccggaggaaaaaggacatccagtactgggccaataatttgagcgatacgccctaggtttttttcttcaagtgtggaaaccacagggtcagaagtagtaggattgattctcataatcataataaagtgaaatatgtcgaaatttttttgaatagtaccgaatcgaaaataaatgtccgatagcaagttgatcggttaattcaataagaaataaatgggagttagcactcgatttagttggtaccgcccaaccgaatccaattcaatcgtttactcattcaatgagtccattttcaagttcaaccaatctttttttttttttcatatagatttcgatttccgcctattcttgttttataccctttccctttcatggatgaaatatgcctattttcacatctaggatttacatatacaacatatatcactgtcaagggggaatttttcttagtacttagtttttagattaaaaataagaaggagatcaattcaattataaacttgcaaaacgaggattgggttgcgccatatatatcaaagagtatacaataatgatgtatttggtgaatcaaatacatggtctaataacgaaccattttaacattttaattagttgataatattagtggaatattttttgaaagattttttgtcaaaggtttcattcacgcctaatccatatcgagtagaccttgtcgttgtgagaattcttaattcatgagttgtagggagggacttatgtcaccacaaacagagactaaagcaaatgttggatttaaagctggtgttaaagattacaaattgacttattatactcctgactacgaaaccaaagatactgatatcttggcagcattccgagtaactcctcaacccggagttccgcctgaagaagcaggggcagcggtagctgccgaatcttctactggtacatggacaactgtgtggactgatggacttaccagtcttgatcgttacaaaggacgatgctaccacatcgaggccgttgttggggaggaaaatcaatatattgcttatgtagcttatcctttagatctttttgaagaaggttctgttactaacatgtttacttccattgtgggtaatgtatttggtttcaaagccctacgagctctacgtctggaggatctgcgaattcccccttcttattcgaaaactttccaaggcccgccccatggcatccaagttgaaagagataaattgaacaagtatggtcgtcccctattgggatgtactattaaaccaaaattgggattatccgcaaaaaactacggtagagcggtttatgaatgtctacgtggtggacttgattttaccaaggatgatgaaaacgtgaactcacaaccatttatgcgttggagagaccgtttcttattttgtgccgaagcactttataaagcgcaagccgaaacgggtgaaatcaaaggacattacttgaatgcaactgcgggtacatgtgaagaaatgatgaaaagggccatatttgccagagaattgggagttcctatcgtaatgcatgactacttaactgggggattcactgcaaatactagcttgtcgtattattgccgcgacaacggtctacttcttcacatccatcgcgcaatgcatgcagttattgatagacagaaaaatcatggtatacattttcgtgtactagctaaagcattacgtatgtctggtggagatcatattcactctggtacagtagtaggtaaactggaaggggaacgtgagatgactttgggttttgttgatttattacgtgatgattttattgaaaaagaccgaagtcgcggtatttttttcactcaagattgggtctctatgccaggtgttttgcccgtggcttcagggggtattcatgtttggcatatgcctgccctaaccgaaatctttggggatgattccgtactacagttcggtggaggaactttaggacacccttggggaaacgcacccggtgcggtagctaatagggtggctttagaagcatgtgtacaagctcgtaatgagggacgcgatcttgctcgtgaaggtaatgaaattatccgtgaagcttgcaaatggagccctgaactagccgctgcttgtgaagtatggaaggagatcaaattcgagttcgaaccagtagataagctagataagaaataagcgcgcataattcagtaattactgtttgttctcctaattgattgcaattaaactcggcccaatcttttcctaaaaaaaaggattgagccgaataaagaatgagcatcctatactatgtatttgcatatatctttcatatgtacagaccttacctatatatatatacaagatctaaatacaagataagatcgaagactaaacaactcaatacttctattgtttattgttggatccataggattaattatggatccttgggattgatggatcattttatatcccccgtagtttcccgtagtttcaggccatagatcaagccaagggaagggctccttttacccatcctgtatattgtctttttcgttccatgttgcaatagaaacttattatttgattatacgatacgaaaatgaattctttatttataggaagaaacaactatttatcttttcgatgagaattgaatttgtacatgacatgagagaaacctgtctttatatttctaattgaggaaaagattctatcataatatatatattgaagtgataccccggatcccccaaaaagagaatcatttctttcaatactcacttgttgtttgttgttagttaacaatcctaatgattggatcatatgcttaattctgataggaaataaaatagtaaaatgattattcatcgaatgactattcatctattatattttcatcaaataggggggtaggaagactctatggaaaaatggtggttcaattcgatgttgtctaacgaaaagttagaacataggtgtgggctaagtaaatcaatggatagtcttgatgctattggacataccagtggaagtgaagaacccattctaaatgataaggagaaaaacattcctagttggagtgatagtggcagttatagtttcagtaatgttgattatttatttgatatcagggatatttggagtttgatctctgataacccttttttagttagggatagtaatggtgacagttattctgtatattttgatattgaaaatcagatttttgagattaataatgatagttcttttctgagtgaactagaaagttttttttctagttatttgaatagtgggtctaagagtaacaatcactactatgatcattacatgtatgatactcaatctagttggaataatcacattaatagttgcattgatagttatcttcgttttgaagtcagtattaatagttacatttccggtgttaccgacaattacagtgacagttacatttatagtttcatttgtactgaaagtgtaagtggtagtgaaagtgggagttctagtataagaactagtagtaagggaagtgatttcaatataagaggaagatctaatgacttcgatataaataaaaaatacagacatttatgggttcaatgcgaaaattgttatggactaaattataaaaaattttttaggtcaaaaatgaatatttgtgaacagtgtggatatcatttgaaaatgagtagttcagatagaatcgaacttttgattgatccgggcacttgggatcctatggatgaagatatggtctctatggatcccattggatttcattcagaggaggaaccttatagagatcgtatcgattcttatcaaagaaagacaggtttaactgaagctgttcaaacaggcataggtcaactaaatggtattcccatagcaattggggttatggattttcagttcatgggaggtagtatgggatccgtagtaggcgagaaaatcacccgtttgatcgagtatgctactaatcgatctctacctgtcattattgtgtgtgcttctggaggagcacgcatgcaagaagggagtttgagcttgatgcaaatggctaaaatatcttctgcttcatataattatcaatcaaataaaaagttattctatgtatcaatccttacatctcctacaaccggtggagtaacggccagttttggtatgttgggagatgtcattattgctgaacctaatgcctacattgcatttgcgggtaaaagagtaattgaacaaacattgaataagacagtacccgatggttcacaagcggctgaatattcattccataagggcttattcgacccaatcgtaccacgtaatcttttaaaaggtgttctgagtgagttatttcagctccacggtttctttcccttgaatcaaatcaaaaaaaaaatatcgaaataatcgaaataaaatataatcatagaagaaagaagaaatagaaaatatagaaaaatatagaatagaagaaatttctatatctactgagaacccctatttttgactatgaatccctgtttgttggatcggattagttagagtcgcgaactcataataaactctttcattttaataataaactccttattagaaagatggaaaaaagataaggatgggagaagaataatcaaatttattaaagcggattatcatacatattcgtgtagaaagatgaataggtacacttaatttagttccacattccttgcacttattaactacttaatattatttataatagatatacttctcataagatatctttataataggtacaaatattaaatcgaggtacccattctatgacagatcttaacttaccctctatttttgttcctttagtgggcctagtatttccggcaattgcaatggcttctttatctcttcatgtccaaaaaaataagattgtctagatccgatgggaccaaatctcatcaatttatttcaacactggatcataatacagatatttatttagtgtaatatggtacgatatgtggctctttccgaacacaaatgaaagaactcttatgcgtgcggatacatgatatccgcataaatgcatgtatatgcaggtatagctggttaaaaatgatcagcgaatattttaaatagaaagttaatgtatctaaccaattactcctaatggttcacatcagaatagtgctagttgatgaaagttctttcgggatcaagaaaagtaaagtcaaattcatttgggttattctctcaattccaatcgaatgcaactggatctagtatagtatgaactggagatcagaacatatatggatagaacttataacggggtctcgaaaaacaagtaatttttgctgggcctgtatcctttttttaggttcactaggattcttagtggttggaacttccagttatcttggtaggaatctgatatccgtatttccatctcagcaaatccttttttttccacaaggtatcgtgatgtctttctatgggattgcaggtctattcattagttcctatttgtggtgcacaatttcgtggaatgtaggtagtggttatgaccgattcgatagaaaagaaggaataatgtgtatttttcgttggggatttcctggaataaatcgtcgcatcttccttcgcttctttatgagagatatccaatcaatcagaatggaggttaaagagggtctttttcctcgtcgtattctttatatggaaatcagaggccaaggaaccatccccttgactcgtactgatgagaattttactccacgagaaattgaacaaaaagctgccgaattggcctatttcttgcgtgtaccaattgaagtattttgatatgaatcccaactcaattcttttatactagtatactagtataaaagtctaataagtatagattcatcaaatatctgaacatgtatttcgtaatacagaattcatctttttaggcccaagattttgaattgataccttattcctgcgctgtggttagacggtgaaaatttcgaaataatgaattgatccattgggagttttttcgttttgaaatccgactaatattcgttacttcaagtgggtttttcgagtattcattgaaaggaacaaatgaagatgaaattggttcgaatttgcccaattgagatatctggaaataatatttacttcatttttttttttcatccgaaaagggcccttattctatttctatattccttcgagatccaaggactaaattattacacaaaaatgggaatagatccataggttcgataccttgttatagaactcgtgcttcagagaaatatcagatcagatagagtcgacgaatgaagcagttcattaacaattcacagataaaaaatgaaaaaaaaaagaaagcattgacttccctcccatatcttgcatctatagtatttttgccctggtgggtctctctctcatttaataaaagtctggaaccttgggttactaattggtggaatactaggcaatccgaaacttttttgaatgatattcaagagaaaaatgttctagaaaaattcatagaattagaagaactattcttgttggacgaaatgataaaggaatacccagagacacatatacaaaagcttcgtataggaatacacaaggaaacgatacaattggtcaaaacacacaatgaatatcatctccatatcattttgaatttctcgacaaatataatctgtttcgctattctaagtggttattttattctgggtaatgaagaacttgtcattctgaactcttgggttcaggaattcctctataacttaagtgacacaataaaagctttttcgattcttttagttactgatttatggatcggatttcactcgacccatggttgggaactaatgattggttcaatctacaacgattttggattggcgcataacgatcaaattatatctggtcttgtttccacttttccagttattctagatacaattgtgaaatattggatcttccattttttaaatcgtgtatctccttcgcttgtagtcatttatcattcaatgaatgaatgaagaactcatttgatctcctgatatcaatcaaatcagaatttttcttcgtatataaagaaagcattttcaatcttacttattctttatacttctacttgttcaaggtattcattctatattccagtacaattatttcagtacaatggcagactcgtggatagggaactatactagctacctatctaatttattgtagaaattccgggatcaatgattggaccatgcaaaatagaaatactttttcttgggtaaaggaacagatgactcgatccatttctgtatcgatcatgatatatataataactcgagcatctatttcaaatgcatatcccatttttgcgcagcagggttatgaaaatccacgagaagcaactggacgaattgtatgtgccaattgccatttagctaataagcccgtggatattgaagttccacaagctgtgcttcctgatactgtatttgaagcagttgttcgaattccttatgatatgcaactgaaacaagttcttgctaatggtaaaaagggggctttgaatgtgggggctgttcttattttacccgagggattcgaattagcccctcccgatcgtatttctcccgaggtgaaagaaaagatgggaaatctttcttttcagagttatcgtcccaataaaaaaaatattcttgtgataggtcctgttcccggtcagaaatatagtgaaatcgtctttcccattctttcccccgaccctgctacgaagaaagacgttcacttcttaaaatatcccatatatgtaggtgggaacagaggaaggggtcagatttatcccgatgggagcaagagtaacaatacagtctataatgctacatcagcaggtatagtaagcagaatagtacgtaaagaaaaaaggggatatgaaataaccatagttgatgcatcggatggacatccagtagttgatattatacctccaggaccagagcttcttgtttcagagggtgaatctatcaagcttgatcaaccattaacaagcaatcccaatgtaggagggtttggtcagggagatgcagaaatagtgcttcaagatccattacgcgtccaaggccttttgttcttcttggcatctgttattttggcacaaatttttttggttcttaaaaagaaacagttcgaaaaggttcaattgtacgaaatgaatttctagatccagagattccttaacatcaagttggtgaaaagtgccgaattcttgtcgatcgatacaattatgtatgatcaaaaaattctgtaaacccttttgcttgctttgtttatactgtttttgcggaatgtatggaattcattacttctatcccattcttagtaatagacaataggcataaaaatacaaaggaagaggatacaaggcaaggacggtaaaaatgaaaagaacaaatacttctaggagggattactagtcttcctaattttctattcgacacaagaaaagggtggaaaatcccttttcttgtgtcgtcttgtatcgaaataataatgattttttatcctgttcgtcaaagattactatttcttcttttccgagtctatcgaaactcctttgtttagattcataaacagtagtggacaaacaaaaaggttaggagggagtagttcattgatcaaatagaacttcttcaattattcaattgacttaaacctataacttataaaataaataaaataaaaaaaaattattcaaacaaaaaaagacttttactgttccggttgaaaattctatttttacgcatatccaaatccttatttcttatcgcatcacagtttttattttctctttttatagagtttttatagagtaaggttctattagtttagtatggaaatgatttgcaggatgtctcatccgtagaaatccatataatattggattatccagaaaatctattgattccttatttcttgttgcttcgtaagagtgaatattatggaggaacgacagaaactatgaatcaatcaatagattcaattcaattcttcaaaaacatcataagaaacaaaggaatagaatggtttgaaacatcagagcaaaggatccgttttgtcatttctacgaatatactattttgattatgttgactgtataactttacaatttgtatgttatggaatagatcaaagtctcactctaagagtaagaactcagcgggaccttaccgccctttgtctgattagagcggtaaggtcccgctgagttcttactttttcatgtctacaatatggttcatctgattactacagagatgaacccaacccggaatatgaaccgtaaaagaaaatacctattgaaccgatcacaggaataccagttacagtacctatcagccaaagaggaatccttccagtagtatcggccatttcccccactttcctccacatttaatcaagtggtcatgctagagacaaaaacagtcatggataattatgaggatggtatccttccgaatgggataagagaattcctactactctctttctttctctcaattgaagaaataattggaaaataaaacagcaagtacaaaaatgagtaataaaccccagtatagactggtacgattcaattcaacattttgttcattcgggtttgattgtgtcatagttctataattcgaattaggtttatcgttggatgaactgcattgctgatattgaccccaaaaaagaaacggtaggtacagctagtccgtgaacagccaaccatcgcactgtaaaaattggataggttcgatctatggtcattggggacctcctaaaaggatctattaaattcatcgagttgttccaaaggatcaaaacggccggttattaatggaatcccttgtcggctctctgtgaaatactcgtttggccgaggacttccaaacacatcgtaagctaaacccgtactgacgaataaccaacctgcaatgaatagggaaggtatagtaatgctatgaatgacccagtatcgaatactggtaataatatcagcaaaagaacgttctcccgtgcttccagacatgctgagctccacaaattattgtacattcaaaaaaaggaatcgattccgtgaaagatgagatcagtaaatagaaaaccactgatatttaatctttgtgagatcgtcaattttataccaaaggtgtatttagagtataccgaatcagtatagctatccttcctctggcacagcaacgcagtctcgatcagtaccgaaatgaaatactacataattagaattcctttcttcttttttgttccttgtctatgcataactgtatgttattcaatagatcaatagaaaattcctcaaattccttataaggttttcagtattggcttcgtaatagaaagtaaagatcttgggaaagtgtgaattaatgggttgggttctactaattcatgaaagatattattctatttacacaattcaattctatgtaaaatctataaacccttttcatggttaaaaattttttgttcgaatcctttcatttcaagtaattggttggtcgtacaataaatatactataatacaatagtagatagtatttgatgaaagaaacagagcataacatagttggaacaatcaatatttgtgatgcaaccgttgttgcattagatccaaaacaaaggttctttttctttcttgaccgaactacaaggatggaactcatagatcgtgggacacctttttttattctcattcgagatattatgggcaattaaccaatctattactgtactgaatccaatgagttaaaataggtaaaagtaatagtatcaagttgtttgctccaaaatggattagatcctattgaaaaagaaatgatcaaaatgtaagttattttcaaatccaatatcccaaaatgacttaaatagaatttcatttttgaatgaagttacacgacacagttcttattactattactttattcaacttacgaattgtacaatgaatctgttgattcggaatcacagaatcggtcgatgtcacagctgatgaatccatttttctttctacctatgtcactctatcttttttttagtgctatctataatgactgatgaatcaagaactttcaattggaactaaactaattctgtcaattggttttttcttaccgtcgtatctgagaaaaattgaaacttaggtaagtgttttatcaacatatgtagcaaaagaacatatctaatttagctctttcatgcctactataactagttatttcggttttctactggctgcttcaactataaccccagctctattgattggtttgaacaagatacgacttatttgaaatgaattgaatgaacgattcataaaaataaatatttctctgagatttcaggtattctatggttccttcccgcgttaattgccaattcttggtcattgagattcacggataattcagattaatatttagggatagatcttacctctctttttatcccctcaaacaaatctaaatgattgaagtttttctatttggaatcgtcttaggtctaattcctattactttagcaggattattcgtaactgcatatttacaatacagacgcggtgatcagttggacctttgattgagtaacatttctttttttgattgacctcctgcaaggaggaggtcaaattcaagttgcaattcaactttgttttggttttgttaagttttttttattgtgattcgacataacataaacgtaatcacgctctgtaggatttgaacctacgacatcgggttttggagacccgcgttctaccgaactgaactaagagcgctttctttcttatgacaggagatacaattgtaaagaaaaggattttttttgtatccccaatacatcttgtatacatatagtatgctaaaatgaaggattatgtccaattttaatcgatttcactcaattaatccctcgttactgcccataggagaagtcataggtagggatgacaggatttgaacccgtgacattttgtacccaaaacaaacgcgctaccaagctgcgctacatcccttttcaaaattgttgtacagtgtcattgtacaaaatccatgtcttgttttccacatcgttattttctcctctatctataatacaattttcttgtcatttattctttttggtttcatataataaaagaattatatacatttgaaacctaacgtataaaaaaaagaatgaatatttatcggtaatgctcgggaagaaggggtcatctttttcttttttagggacaggaaaatctcatctactggttcattgtacatattcattttagttttagttagtaattccgcgcaaaaacagaaaaaaagacaaatgatcttgaactacagcatctgaccatatatgtattacaataaaaaggaggattttcaatgcgagatataaaaacatatctctccacggtacctgtgctaactactctatggtttgggtctttagcaggtctattgatagaaattaatcgtttattcccagatgccttgtcattcccttttttttgagtcgatttctatttattgatatgtgaagaaatgaagaaaatttgagatacaattccacgtgacgtgactaaaatttcgcccccctttttcagttctttaggataggaaggaaagaaaaagaaaaagtgtattgaacctcagcaaaaatccggtagatctaagatctaatttgggggaacagaaatggaaatgtgggtccagtctggggcaggctccacgaaatcatagcatagaaagaaaatacttaaatgaaatactgggattaggataggaataattgatagttagaaaaaaaaattgtattacttaattattactattaatctaatctattaatagtaattatagttatagttacaacgttatagttacaacgaaatctttagaattttttttgttcttttcttcttcttcagttcggatcgaaaatagaagagttaatttaagtccatccaaaattcaaaggaggttcatggccaagggtaaagatgttagagttagagttattttggaatgtaccagttgtgtccgaaatagtgtcaataaagaatcgccgggcatttctagatatattactcaaaagaatcgacacaatacacccaatcgattagaattgagaaaattctgtcgttattgtcacaagcatacgattcatggggaaatcaaaaaatagatcgaacgaaacgtgtgtgcgatctttccaaggagcaggaaaaggaagaacttaacatatacacatgtatataatatacaaatcaaagcctatttcggtcggatctgaaatgaataaagaaatagaattttagagataaggaataaactagagataaggaataaaccaaaaccatggataaatccaagcaaccttttcgtaaatccaagcgatcctttcgtaggcgtttgcccccaattggatcgggggatcgaatcgattatagaaacatgagtttaattagtcgatttattagtgaacaaggaaaaatattatctagacgggtgaatagattgaccttgaaacaacaacgattaattactattgctataaaacaagctcgtattttatcttcgttaccttttcttaataatgagaaacaatttgagagagtcgagtcgatccctaaaactactggtcctagaaccagaaataaatagacatattcctcaattgacttaaaactccaatcggaactcaagctcagattgatgttttgttcgaaacagcctagaatctagatttgattgttgtgttataagaaacaaaaaatgggggaagaagaaatatatatatttttttttattgaaacatgttcgttcattcctactacattttttttttattattatatcttcccggagtccattctccggggaattctgtttcaatcattcctatatattattttagaatctcctttatttgatgatcttattggaaatcatgtaaagacaattcttatttgatatagctatttgcgcaggtattttacgattaagaagcaattgcctcttgtacagattgtgcattaatcgactataactatagaataccttattctcacgagttactgcatttatccgagtgatccacaaacgacgaaaatccctcttttgtctgcccctatctcgatgagaggaaaccaaagctcgcattttttgttgagtaatcgttcgagtaagtcttgaatgagcccctataaaggttgatgcaaataaacgaatttttgttcgacgtctccgagcggtatatcctcgtctaactctggtcattgaatcaaattaaactttaatgaataactaattgatttctcttctttcagtcatccttttctccccccggtcgattaataacaaaacggattattccgatatataaaatctaaattccaatggcttttgctactatgaccttcccaaccacgattttttattctttctgggcatttcacctggaaataagaaattctaatgatactaaaaagaaatagtgggttccatcgtttctatggttacttcttaaacggtgaggtcctctctatacaccggagcctcttctttcatttaatcaaattttattgtgaacttgtatagttcacactctttggctctacccatcaattatacagtgatagctcttttcacaaaaagagccatccatacagtgacggcatttaattatgaaagttggctaggtagctgaccctgttagtccgttctttcaagaataggagcataacctttttgcttcttataatactatttcctccgcttaatggataactatttgctaccaatggggaattgcttctcatctcaaatcgaggtgattggatttgcaccaatggaaaccataaattccatacacaaacaatatgggtatatgatagatcctcatttttagatagtaaatcgcgttcttccactctatctatcctatctatctatcctatttattggtactagtcattgatactggaaaaatggtttcatttgttcgaactcatgatcttaacgagtcgcacatacaccctagtacatgttcctcgacgctgaggacaccctcgaagagcgggagatttcgtgacatttcttattggctgtcttgtgtttctaataagttgtttaatagttggcatgtcgtatatatgtatatctagaattctagaatgggttggtttagatcgatcttaacctgataatttataattatgaattatttctattcaatatcaaatcacggaaaattcgaattatggtttgaaatggaatcatggatttacacgaaatccccagtattttcattttcgaccgctacaagatcaacaatgccatgagcttgggcttctgttgctgacataaaaacatccctttccatgtcttcggatataacccataaggggttgcccgttctttgtacataaacctttgtgagggtttcgcgaagtttcagtagttcttccgcttccaggataaattcccctgcttgtgcctcataaaaagaactagcgggttggtgaatcataaccctgataatattgatataacatcatgaacggttcttttatctcgcacgattgggctaaagtaagggataaaaataacaagaagaaacaaaaaaatagaattgaacaaccgtacaggcatcttttgtgcattgcatacggctctgcaatggaatttacattttctccttctattctatcgaagaaagaaatagaatccatccgatccagatcgttgaatgatccatttaccacccttcctttcgtaggagtaaaaaaaaaagactatgatggttctgttgctttatatatttatctcgtctgtgatttagcaatcccaaagtttctttctgatacgatcaaataaggaaaaatgatctttttttttttttcattttcgtactctttcataacataaatatcagaaagagacttctggtgtggaagaaaaatggtttgtgacgctggaatgtactcccgacgcataagatcaaatcggaaataacctttgtttcatactactatctcgatacaaaatctcatgttaggaaaaaacaataatggtttgttcatatcgaactcgaagtgccatgctattattacttattattcatattcgatatggcgaaggcatagtctttttttttttttcaaataaaaactcattggcgccaagcgtgagggaatgctagacgtttggtaatttctcctccgaccagaatgaaagatcccattgaagcggctaatcccatgcatattgtatgtacatcaggtgacacaaattgcatagtatcataaatggctattcctggtattacccatccgccgggagagtttataaacaaataaagatccctagtatcatcttctatactgagatataccatgagaccaacaagttgattcgagatctcgctatcaacctcttggcctaaaaaaagtaatctttctcgatgaagtcggttgattaggacaaaattgtatcccttaggaaccgtacgtgcacctttggatgcatacggttcaaaaaaaaattgcgaaaaaagaatcaatgtgtcgattccagttctatttcttttttttttttgaaccggtttttgtttttctaatgaagggatttttcttctatttttcaaaaaacatcagttttggttcccttacctatatataatatatataaaatatatataaaataaaaaaaaaaaaagaatttactgaacttattgaactaacctctcattgatgtattgtttcatcgagagtaaaatcacgatgtcattttcttgttcctgaatgggccctttcaattcttttaggttcatgttctactccggggaaagatccgtccgaattatatttgcacatatagggcaaatgatctcagtaccacttcttttttttgctacgaattctttttttttttcaattcgtttcatgccttcccccaaactattcgatgtattcatcatactaccccattggttggcagtttgagatcactcctatagtaagtataagaatcgtctatgataaaaataaaattggtaatagtaatataatatatgtacgattaccaatttggtattttctgaacggagcctggatactttattttatcagtgcaagtcaaccataaattcttctaattgataatattgatccccaatataaattgatctaattgtgcttcacgctccgaatgattgatggttcaatcaatacaatatttcttgggcgaaacagaggatatctcgatcgggggagagaatgggtaaatcccatatgacccaatatgtctgacaagtcgcactatacgtcaacccaaaccgcatcttcctctccaggactccgaaaaggtacttttggaacaccaatgggcattaaattaaagaaaaaaaattaagtactatacttcactttaatatggaaacgtaacaatgggtttattgtcttaatcattttttttatgtttattttatacatagattggaaggttcatagaggaagacaaaatgaataaataaaaattttaatgaatggatagatcgttcgaatgataaacaagtatctatgcattcgttcccccaaaatgggaccaatcctcccattgcgtattggtacttatcgggtatagaatagatctgcttctttttgttcttatgaacagaattgttccgttattttcaatggaacggaataaatattaaccctttctcatacagaatctactgaaaaggttaggtacatagtatagtcttttccaatgcgataaagttacatagtgtccatttttctttgataaaggggtatttctatgggtttgccttggtatcgtgttcatactgtcgtattgaatgatcccggtcgattgctttctgtccatataatgcatacagctctagtttctggttgggccggttcgatggctctatacgaattagcagtttttgatccctctgaccctgttcttgatccaatgtggagacaaggtatgttcgttatacccttcatgactcgtttaggaataaccaattcgtggggtggttggagtatttcaggaggaactataacaaatctgggtatttggagttatgaaggtgtggcaggggcacatattgtgttttccggcttgtgcttcttggcagctatctggcattgggtgtattgggacctagaaatattctgtgatgaacgtacgggaaaaccttctttggatttgcccaagatctttggaattcatttatttctctcaggggtggcttgctttggctttggcgcatttcatgtaacaggtttgtatggtcctggaatatgggtgtccgatccttatggactaactggaaaagtacaatctgtaaatccagcgtggggcgcggaaggttttgatccttttgttccgggaggaatagcctctcatcatattgcagcgggtacattgggcatattagcgggcctattccatcttagtgtccgtccgcctcaacgtctatacaaaggattacgtatgggcaatattgaaactgtactttccagtagtatcgctgctgttttttttgcagctttcgttgttgctggaactatgtggtatggttcagcaactaccccaatcgaattatttggtcccactcgttatcagtgggatcagggatacttccagcaagaaatatatcgaagagttggtgccgaactagccgaaaatctgagtttatcggaagcttggtctaaaattcccgaaaaattagctttttatgattacattggtaataatccggcaaaagggggattattcagagcaggctcaatggacagcggggatggaatagctgttggatggttaggacaccccgtctttagagataaagaagggcgcgagctttttgtacgtcgtatgcctactttttttgaaacattcccggtagttttggtagatggagacggaattgtgagggccgatgttccttttagaagggcagaatcaaagtatagtgttgaacaagtaggtgtaactgttgagttctatggtggcgaactcaatggagtcagttatggcgatcctgctactgtgaaaaaatatgctagacgtgcccaattaggtgaaatttttgaattagaccgggctactttgaaatctgatggtgtttttcgtagcagtccaaggggttggttcacttttgggcatgctacgtttgctttgctcttctttttcggacacatttggcacggcgctagaaccttgttcagagatgtttttgctggtattgatccagatttggatgctcaagtggaatttggagcattccaaaaacttggagatccaactacaaggagacaagtagtctgatacaacatttctctggtatttttgcctctatttttttttttttatttgacatagggtaccggagaaatctttacttgaatcaccctctcttctttgatttttgattctttccctttctttctatggtatggtaaatgatcccaaatgaataggtgtggaagctataattgtaaaccacgatcgaatctatggaagcattggtttatacattccttttagtctcgactttagggataatttttttcgctatcttttttcgagaaccgcctaaggttccgactaaaaaaatgaaatgatttttcattatctcaattgaagtaatgagtctcccatattgggagactcattacttcaactagtccccgtgttcttcgaatggatctcttaattgttgagagggttgcccaaaagcggtatataaggcgtacccagtaaagcttacaagtaaaccagatatggagatggcgactagggttgctgtttccatttttagataatttcaagatcacaatggatctacggtaagatcgtttatttacaactacaacggaatggtatacaaagtcaacagatctcaaccaatcattaaataggatttatggctacacaaaccgttgagggtagttctagatctgggccaagacgaactactgtagggagtttattgaaaccattgaattcggaatatggtaaagtagctccgggctgggggactacaccacttatgggagtcgcaatggctctgtttgcgatattcctatctattattttggaaatttataattcttccgttttactggatggaatttccatttcaacgagttaggttcataagaactaggaagtcctagtttttcaatcaaaaaaaaaattactttacttaagactcggatttctagaccattctattctggtagttcgaccgtggaatttctttgtttcggtatttccggaatatgagcgtgtgacttgttataattgatcctatttataatacagagaatgggcctgtcatctctatcaagatgattctactccgtcggatatttattctagtatctggagcacggaatatatcaagaaaagaaatatttgaactatgattcatacctactattcagacctcgcgaccggactcaaaaaaaattgcaaataggtatttcctaaatcaaacaatttttcttctttcagacttattttgaccgaaggacaaccgtttctctggattttgttgagtcattacatccattcattgaataagtgatgatcaaatggtttttactcagagaacctttgagtttagcttgggctttattaaatcatcgtggttctagtatgaatcttaggtttcaattgattcatagggtctcaacaagagaattcctatcaatagtaaaacaaaagtcaatccgcattacgtacaaaaaaacaacaaattaaataacaaataaaaaaaaaaatagggaagagaagattcaagaggcctgtaacgatcaacatgaagaaagacggatgagccagcttgatattttttggcattatcattacaaagaagagattccggatttttgttacttcgtatcttcgggacaaatcgaatcaagctgctaagaagttttgaactttctattacatatccgttgaaaccagtatttgtgtgtttccgcttgagccgtacgagatgaaattctcatatacggttctcagagggggagtcctcttgggttacctatctcaataaagtatatgattggttcgaggaacgtctcgagattcaagcgattgcagatgatataactagtaaatatgttcctcctcatgtcaacatattttattgtctaggggggatcacacttacttgttttttagtacaagtagctacgggttttgctatgactttttactatcgtccaaccgttacagaggctttttcttctgttcaatacataatgactgaggccaactttggttggttaatccgatcagttcatcgatggtcagcaagtatgatggttctaatgatgatcctgcacgtatttcgtgtgtatcttacaggtggatttaaaaaaccccgcgaattaacttgggttacaggtgtggttctgggtgtattgactgcatcttttggtgtaactggttattccttacctcgggaccaaattggttattgggcagtaaaaatcgttacaggtgtacctgaagctattcctgtaataggatcgcctttggtagagttattacgtggaagtgctagtgtgggccaatccactttgacccgtttttatagtttacacacttttgtattgcctcttcttactgctgtatttatgttaatgcacttcctaatgatacgtaagcaaggtatttctggtcctttatagagaagacagatcatagatatttgtaattggtcatatatcatatcggggaggaaaaatagtatttcattgctacaaatatgaattattgaaaaaataagacatgttatttggatacttctcttcaactccaaagtattagtattgattgtattttttattggatacgaatagttgaagtggattctccgaagagaggatggattatgggagtgtgtgacttgaactattgattgggccatgcagatatatgattttatccgccacgttggaattcacaaccaaatgtgtctccgcatccaaccaccacgtgagtccccctatgtaacagaggataggccggttcgcttgaggagaatcttttctatgatcatacccgaattatgtcatgcataaataggctccgtaagatcccatagaatagaataagtgatgtggcatgatccaatgttctatctattccacttacttatttatagtatggaaatgcattcatttcctatgcatcgatcccgatctatgatactatcggagtgaaataagggatctaaggaagaacagaggttagactttattagtaacaagtaaatactttgtatgtaagaaaatttagatgttgtggggataaacaccaatcaaaagacatgagacaatccaaaaagcacttgatcatgatcaaatttataagcctacttggatattgagcatttacctgtaagaactgaattctttgcaatgaatggaatctggtaaatcttttcttacatagagtcattatattatctatgtgtggatatgtatgaaatatagattttatatggatctatttctatcattcctttgattcttgctcgagccggatgatgaaaaattatcatgtccggttccttcgggggatggatccataaagaattcacctatcccaataacaaagaaacctgacttgaatgatcctgtattaagagctaaattggctaaagggatggggcataattattatggagaacccgcatggcccaacgatcttttatatatttttccagtagtaattctaggtactattgcatgtaatgtaggtttagcggttctagaaccgtcaatgattggtgaaccggcggatccatttgcaactcctttggaaatattacccgaatggtacttttttccagtatttcaaatactccgtacagtacccaataagttattgggtgttcttttaatggtttcagtaccaacgggattattgacagtaccctttttggagaatgttaataaattccaaaatccatttcgtcgtccagtagctacaacagtctttttgattggtaccgcagtagctctttggttaggtattggagcaacattacctattgataaatctctaactttaggtctttttcaaattgattcaaccgtgaaataccacgacgtaggtatctagggaatagtcgcttcaaagtgaatcttccctagatacattaactttattatgatctattccgcgaaaatacggatcgttccgaagattaaaaacgaagttttttttctttataattagaatttcttttctttataaaaagaagataaaataattacaagaaatttaaaatgaaaacttattcttaggtaaatgaattgcgaaatgcttctgtagagtgtccaatatctgttttacatcttctatgcgaaaatattcaattctcataagatcttcttgattgttactcaaaaggtccaataatgtatgtatattggaccttttgagacaattataggtcctggaaggcaattctgattggtcaataaaaatacatttaaatggaattccttttttgtttttctttagattagttaatctatcttgaaaggtaaaaaggggtagagtaaacctgtttttattttcctcaaaattaatgtcctcttcctccgcatgtagaaaaggaataaataaatcaatcaaattacgagaagcttcataaagtgcttccttaggagttaaacttccattagtccatatttctagaaaaagtatctcttgtttttcattcccattcccataacaatgaatactatgattcgcatttcgaacaggcatggatacagcatctataggataacttccatcttgagagttatttgtgggtttcatacgatatccgcgatctctcttgatttgtaatccaatacacaaatcaatcggttccgtcaggttagctatatgctgtgtcgtgtcaactatttccacggaaggtggtgagatgatatcttgagcggttacgtatctaggacccctgacgcaaatggatgcgtctctaactccatagagattacttctcaatacaatttctttcaaatttattaaaatttcatgtactgattcttcaatacctactatcgtagaatattcatgtggcaccttctcagattttgcacgtgtgatacatgttccttctatttctccaagtaaagcccttcgcatggcaatacctatggtatcggcttgacctttcataagcggggacagaataaaacgaccataacaaagacgcttactgtctactcttgattcaacacatttccactgtagtgttcgagtggatcctgctacttcctctcgaaccatactaatatttcttattatttgatcagatcattgaattatttatttctcttgaaatctgtttcattcttatttctacacacgtctttttttaggaggtcgacatccattatgtggcataggtgttacatcacgtacgaaacttaatagtataccacttctacgaatggctcgtaatgctgcatctcttccgagaccaggaccttttatcataacttctgctcgttgcataccctgatccactactgtacgaatagcattagcggctgcggcttgagcagcatagggtgtccctcttcttgtgcctttgaatccagaagtaccagcggaggcccaagaaatcacccgacctcgtacatctgtaacagttacaatggtattgttgaaactcgcttgaacatgaataaccccttttggtattctacgtccattcttacgtgaaccaatacgtccattcctacgtgaaccaactcttgatataggttttgtcatattttatcatctcataaatatgagtcagaaatatacagaaagatatggagatatccatttcatgttaaaacagatcctttatttttacatggtccttactttagaaagtgattttttagaaagactacccttgtctctgtttatgtctcggattggaacaaatcactataattcgtccgcgcctacggatcagtcgacatttttcacaaattttacgaacagaagcccttattttcatatttctcattccttaccttaattctgaatctattccttggaagaaaataagtctcttgcattttgtaacttcgaattgtatccccatgaaaggaatgtttcaaaaaatcatctaatcgttcgaatctttgttgcgaagtctataaattatacgtcccctggttgaatcataccgacttatttcgattttgactctatctcccggtagtatccgtataaaactgcgccggatccttcctgaaatataacctagaattagatctttattatctaaacggacccgaaacataccgttgggaagtgattcagtaattaaaccttcatgaatcaatttttgttctttcattccaggtaacctccttgaagtatcaactaatggaggaagagttatataactcacttttcctctctatttcacaaataggaagttagagataaaattaggataccagaggaggatcaccatatataacacaaaatttctcctccaattctttctagtcgagcttctcgatctgtcattatacctcgagaagtagaaagaattacaatccccattccacctaaaatcttaggaattcgttgatagttggaatagattcgtagaccgggtcggctgatacgttttaaaatagttttatatattcctttcctagtccttctatgccgtaaggttgaaaccaagaaatatttgttactttcctgatgtttccgaacgttttcaataaaaccttctcgtagaagtattttaacaatgttttcggtgatattagtagatgctattcgaaccgttccgtttttacccatgtcagcatttcttatagaagttattatatcggcaatagtgtccctacccatgacgaactataattattggtgcctcctaattttgatataatcaacatgttttttttctttgttttatttttggttatttttttttttcttttattgaattattccatttttataaattattaattattaatagtatatgcgtgagatacaatctactaatttgatctatttcagatatcctactatatcatagtttcatctactagtatttataatacctcaggagctaatgaaactattttagtaaaattcaactgtctcaattcccgagcgatcgcaccaaaaactcgagttccttttggatttccttcttgatcaataacaaccgctgcattgtcatcatatcgtattatcataccgttgtcacgtttgagttctttacgtgtacgtacaattacagctctaactatttctgatctttctagaggcatattgggcactgcttctttgattacagcaacaataacgtcaccaatacgagcatatcggtgattaccagctcctatgattcgaatacacatcaattctcgagctccgctgttatccgctacattcaaaaaggtctgaggttgaatcatatcatttttttttttatctgttatttcaatgcaaaggatgagggaaaaaagaaatattgtctgtccagaaataaataaacctgtggttgttttttcatcctcaataccccttttgtttagttctacatccctatcctgaaataacaaattgagttcgtataggcattttgcacgcagctatttcaatagctgctctggctacagtttctgatactccgcccatttcataaagtattcggcccggtttaacaacggatacccaatattcgggggatcccttccccgaacccatacgtgtttccgtaggtcttactgtaacaggtttgtcgggaaatatacgtacccatatttttccaccacgacgggcatatcgtgtcattgctcttcgccctgcttctatttgtctagctgtgatccaagcgggttcaagtgcctgaagagcgtatcttccgaaacaaatatgattgcctcgacaagatattcccctcattcttcctctatgttgtttacgaaatctgcttctttttgggttatagttgatggttgtttcttaattccatctctactgcagaaccggacatgagagtttcttctcatccagctcctcgcgaatgaaacgattcaataatattacagatacacatgtatttcataaattaaataatatactaaaactaaactaagtaatggtatttattgatatttaatttgttacataggaataggaagctgtatatacagctaggcgtgtatatttatagatatggataattcttatttttttataacgaatccttatttttattttgacccctattgaatcatgccaaatattgtaatccaataaagaaaggtttcgcgggcgaatattgactctttcctgcttcattcgtagggtcaatccatgacctctcagaataaataaatttgttcttggtttgttccgccatcccacccaatgaatcattaggatttgttttcaatagaatcctatgtagtcacaggttacgtcgttcccatagcttctccattaatggttaggcctgaactctgcaatggagctcccccaaaaattcgttcccgagttaatctcctcagtttatattaacccgaggctctttattattatttatatcaatattgatgctttatcacactgccttttatgaggtgattcatagaccatacatattggaatcatatatcattgatatttttgttctctctttctatcatccttccatttatccacatccctttatttttgtttcacaatccataataagatttcttttttatggaaaaattttcagttgctacaactatatgatcgatccagtcatatagtgactgtttcttgggatctcgacaatacgaagcaataagttggttactagtttttagtttatatagttactaagttcatagtaggggtcagtcttttttttttttttaatcccaactctaaactctaaagaaaaaaactaacgagtcacacactaagcatagcaattatacaaaaaaaaaggtcaatcgaatttttattcaaccttatagaattagaattgttcatttttgtttgatttaacggaaaaagaatgaaagagtttttcattttttgttctatcactggacagaatggcaagacaaataagggtccattattcctcgtctacaaatatccaaattttgattcctaatactccatagatagttcgaattgtataggaacaatgatcaattttagcgcgaattgtttgtaggggaaccctaccctctctgatccattcgacacgtgcaatttcttttccgtcgatacgccctgcaatttgcacttgaattccttttgtgtccgtttgttcagttaattcaatagcttttttcattgcctttcgaaacgaaactctattttttaattgtaaagctatatattctgcaagaatattaggttgtccataaggtttttcaattcttgtgatagcaatgttgagtctccggttcaaagaatgaaactctttttgtacattcatctgtaattcttcgatcccccgtgttttgccctctattaataaatttgggaatccaatatagattatgacctggatcaaatcgattctttttttaattcctatgcgtgcaattccttcgaaacccgaggatattctcctatttttttgtacatagttcttgatacaattccttattttttcatcttcttgtagacccgcggaaaaattttttggttgtgcgaaccaaaaggaatgatgactttgggttgtaccaagtctgaaaccaagtggatttattttttgtcccatatttttctattatattatctttactttacatccatattttttttctaaatatgaatctaaatcattttttttctaaatatgaatctaaatcttagattcatcttttaatacaattgttatatgacaagtgggtctttttatcgaataactacgtcctcgagcccgaggtcttaactttttcacaaaaggacccccattgacttcggctttactaataaatgaatcagcttcgttcaaacccatattatgactagcatttgctgctgcagaataaaccaattttaaaatgggataagatgctcgataaggcatgagttccagtatcataagtgtttcctcataagaacgcccgcgaatctgatcaattattcttcgcgctttgaaaacagacatacatatatgttgagctaaaactttgacttctccacccgaattcgagttctttatcataaggttatcccccgccaatgaatgattttgattcttttttttattccaaattaacgacgagatttattatcgtttctcgcatgtctcgcgaaagtcagagtaggcgcaaattctcccaatttgtgacctaccatacgatctgttatataaataggtaaatgttcctttccattatgaatagcgattgtatggccaatcattgtgggtataatggtagatgcccgagaccaagttactattatttctttctcctccctcatgttgagtttttccatttttcccgataaatgattagctacaaaaggatttttttttagtgaacgtgtcacagctgattactcctttttttacattttaaagattggcattctatgtccaatatctcgatctaagtatgaaggtaagaataaatacaataatgatgaatggaaaaaagagaaaatcctttagctagataaggggcggatgtagccaagtggatcaaggcagtggattgtgaatccaccatgcgcgggttcaattcccgtcgttcgcccatcacattatttcaaattccaaaaattcgatttttaatattcctatttacggcgacgaagaataaaactatcactatattttttccttttcctacttcttcttccaagcgcaggataaccccaaggggttgtgggtttttttctaccaattggggctctcccttcaccgcccccatggggatggtctacagggttcataactactcctcttactacaggacgcttacctagccaacacttcgatccggctctacccaaacttttttggttcaccccaacattacccacttgtccgactgttgctaagcagtttttggatatcaaacggacctccccagatggtaatcttaatgtggccgatttaccctcttttgcaatcagtttcgctacagcgcctgctgctctagctaattgtccaccctttccaagtgtgatttctatgttatgtatggccgtgcctaagggcatatcggttgaagtagattcttcttttttatcaataaaaaccccttcccaaactgtacaagcttcttccaaagcatacggctttctagatgtatatgatgatatctagacagatggatcttatatgaatcgtatgatgaagtaccacatgagtggatatataggaatccaaatctgccgaatcactcatgttatgatcttctacatcctaggtctccccgttccgtcatctggcttatgttcttcatgtagcattcagaccgaatgactctatgaaattacgtcgatacttccacatattacgggtaacgtaggagacatctctttttttcccccgggggatctttataattaccactgcttagctttcaattcgcctctgaccatcaaattaaatgtgaataacccgtcctcctctctttgaaacaaggggcgcttccggttctgtgcgtgcttcaaacaattttgtcttctccatattaccatatctctagagtcaataattttctatgaggaactactgaactcaatcacttgctgccgttactcaacagttttctgttgaggtctatcccgtagaggtactcaaattggatcagtgatcgatttctaggtttcgtcgtaaacctaattggttacttccaattacgtaaatcaatagttcaaaccgcactcaaaggtagggcatttcccattgatataggaacttctgtaccagaaacaatggtatctccaattatagcccctctgggatgtaaaatatatctcttctcaccatccccatagtgtatgagacaaatgtatgcatttcgattagggtcgtattctatggttacgattctaccagatatgtctttttcattccgtcgaaaatcgattttacggtatagacgcttatgacctccccctctatgccctgcggtaatgattcctctggcattacgacctttaccacaacgacgctgtccatagatcaaattatttcgtggattggatttcacttgattgtctacggctccattgcgtgtgctcggggtagaagttttgtataaatgtattgccgtgttattaagtattttgctttaagttcttttctctataagaggtggaatagaataacccggttgaagcgtaatgatcatacgtctgtaatgcattgtatgtcccataataggtcccattcttctaccctttcccgggagtcgatgactattcatagctattaccttgacaccaaagaagagttcgacccaatgctttatttctgtcctagttgatcctgattcgacattagaagtatattgattgttccccaataaccgaatacttttttctgtaaatactgcatatttgattccatccataaatccattttcttccctatgagttccagtatcgataagaattctagttcttactgttcatatgttatggtatgaatataccataccaattcgttatgtatggatgatgagattccattgatacagagccaattccaatagacttattgaacgttcccattggcgtgcatccagcaggaattgaacctacgaatttgccaattatgagttgggcgctttaaccattcagccatggatgcttaacagggatcatcgtacatcgtgaataaccaaattccaattgaaatgaaatctttaggaggaatcaatgaaagggcatcaattcaaatcctggatcttcgaattgagagagatattgagagagatcaagaattctcactatttcttagattcatggatcaaattcgattcagtgggatctttcactcacatttttttccaccaagaacgttttatgaaactctttgacccccgaatttggagtatcctactttcacgtgattcacagggttcaacaagcaatcgatatttcacgatcaaaggtgtagtactgcttgtagtagcggtccttatatctcgtattaacaatcgaaagatggtcgaaagaaaaaatatctatttgatggggcttcttcctatacctattcttcctatacctatgaattccattggacccagaaatgagacattggaagaatctttttggtcttccaatatcaataggttgattgtttcgctcctgtatcttccaaaagggaaaaagatttctgagagttgtttcatggatccgcaagagagtacttgggttctcccaataaataaaaagtgtatcatgcctgaatctaaccggggttcgcggtggtggaggaatcggatcggaaaaaagaaggattctagttgtaagatatctaatgaaaccgtagctggaattgagatctcattcaaagagaaagatagcaaatatctggagtttctttttttttcctatacggatgatccgatccgcaaggaccatgattgggaattgtttgatcgtctttctccgaggaagaagcgaaacataatcaacttgaattcgggacagctattcgaaatcttagggaaagacttgatttgttatctcatgtctgcttttcgtgaaaaaagaccaattgaaggggagggtttcttcaaacaacaaggagctgaggcaactattcaatcaaatgatattgagcatgtttcccatctcttctcgagaaacaagtggggtatttctttgcaaaatagtgctcaatttcatatgtggcaattccgccaagatctcttcgttagttgggggaagaatcagcacgaatcggatttttttaggaacgtatcgagagagaattggatttggttagacaatgtgtggttggtaaacaaggatcggttttttagcaaggtacggaatgtattgtcaaatattcaatatgattccacaagatctattttcgttcaagtaacggattctagccaatggaaaggatcttctgatcaatccagagatcatttcgattccattagaaatgaggattcagaatatcacacattgatcgatcaaacagagattcagcaactaaaagaaagatcgattctttgggatccttcctttcttcaaacggaacgaacagagatagaatcagatcgattcccgaaatgcctttttggatcttcctcaatgtcccggctattcacggaacgtgagaagcagatgaataatcatctgcttccggaagaaatcgaagaatttcttgggaatcctacaagatcaattcgttcttttttctctgacagatggtcagaacttcatctgggttcgaatcctactgagaggtccactatagatcagaaatttttgaagaaaaaacaagatgtttcttttgtcccttccaggcgatcggaaaataaagaaatggttgatatattcaagataattacgtatttacaaaataccgtctcaattcatcctatttcatcagatccgggatgtgatatggttacgaaggatgaaccggatatggacagttccaataagatttcattcttgaacaaaaatccattttttgatttatttcatctattccatgaccggaacaaagggggatacacgttacaccacgattttgaatcagaagagagatttcaagaaatggcagatctattcactctatcaataaccgagccggatctggtgtatcataggggatttgccttttctattgattcctacgggttggatcaaaaaaaattcttgaatgaggtattcaactccagagatgaatcgaaaaagaaatctttattggttctacctcctcttttttatgaagagaatgaatctttttatcgaaggatcagaaaaaaatcggtccggatctactgcgggaatgatttggaagatccaaaactaaaaacagcggtatttgctagcaacaacataacggaggcagtcaatcaatatagattgatccgaaatctgattcaaatccaatatagcacctatgggtacataagaaatgtatcgaatcgattctttttaatgaatagatccgatcgcaacttcgaatatggaattcaaagggatcaaataggaaatgatactctgaatcatataactataatgaaatatacgatcaaccaacatttatcgaatttgaaaaagagtcagaagaaatggtttgatcctcttatttctcgaaccgagagatccatgaatcgggatcctgatgcatatagatacaaatggtccaatgggagcaagaatttccaggaacatttggaacatttcgtttctgaacagaagaaccgttttcaagtagtgttcgatcgattacgtattaatcaatattcgattgattggtccgaggctatcgacaaacaagatttgtctaagtcacttcgtttctttttgtccaagtcacttctctttttgtccaagtcacttccctttttgtccaagtcacttccctttttctttgtgagtatcgggaatatccccattcataggtccgagatccacatctatgaattgaaaggtccgaatgatcaactctgcaatcagttgttagaatcaataggtgttcaaatcgttcatttgaataaattgaaacccttcttattggatgatcatgatacttcccaaagaccgaaattcttgatcaatggaggaacaatattaccatttttgttcaaaaagataccaaagtggatgattgactcattccatactagaaataatcgcaggaaatcctttgataacacggattcctatttctcaatgatatcccacgatcgagacaattggctgaatcccgtgaaaccatttcatagaagttcattgatatcttctttttataaagcaaatcgacttcgattcttgaatgatccacatcacttctggttctattgtaacaaaagattccctttttatgtggaaaagacccgtatcaataattatgatcttacatatggacaattcctcaatatcttgttcattcgcaacaaaatattttctttgtgcgtcggtaaaaaaaaacatatttttttggagagagagactatttcaccaatcgagtcacaggtatctgacatattcatacctaacgattttctacaaagtggtgatgaaacgtataacttgtacaaatccttccattttccaattcgatccgatccattcgttcgtagagctatttactcgatcgcagacatttctgcaacacctctaagagaggaacaaatagtcaattttgaaagaacttattgtcagcctctttcagatatgaatctatctgattcagaagggaagaacttgcatcagtatctcagtttcaattcaaacatgggtttgattcacactccatgttctgagaaatatttaccatccggaaagaggaaaaaacggagtctttgtctaaagaaatgcgttgagaaacggcagatgtatagaacccttcaacgagatagtgctttttcaaatctctcaaaatggaatctgttccaaacatatatgccatggttccttacttcgacagggtgcaaatatctaaatttcacccttttagatactttttcagacccattgccgatactaagtagcagtccaaaatttgtatacatttttcatgatattatgcatggatcagatatatcatggccaattcctcagaagattcttccacaatggactctgataagtgagatttcgagtaagtgtttacagaatcttcttctgtccgaagaaatgattcatcgaaataatgagtcacccgttccattgatatgggcacatctgagatcaacaaatgctcgggagttcctctattcaatccttttccttcttcttgttgctggatatctcgttcgtatacatcttctctttgtttcccgagcctctagtgagttacagacagagttagaaaagatcaaatctttgatgattccatcatacatgattgagttgcgaaaacttctggataggtatcctacatctgaactgaattctttctggttaaagaatctctttctagttgttctggaacaattaggagattctctggaagaaatacggggttctgcttctggtggcaacatgctattgggtggtggtcccgcttatggggtcaaatcaatacgttctaagaagaaatatttgaatatcaatctcatcgatctcataagtatcataccaaatcccatcaatcgaatcactttttcgagaaatacgagacatctaagtcgtacaagtaaagagatctattcattgataagaaaaagaaaaaacgtgaacggtgattggattgatgataaaatagaatcctgggtcgcgaacagtgattcgattgatgatgaagaaagagaattcttggttcagttctccaccttaacgacagaaaaaaggattgatcaaattctattgagtctgactcatagtgatcatttatcaaagaatgactctggttatcaaatgattgaacaaccgggatcaatttacttacgatacttagttgacattcatcaaaagtatctaatgaattatgagttcaatagatcctgtttagcagaaagacggatattccttgctcattatcagacaatcacttattcacaaacctcgtgtggggctaatagttttcatttcccatctcatggaaaacccttttcgctccgcttagccctatccccttctaggggtattttagtgataggttctataggaactgggcgatcctgtttggtcaaatacctagcgacaaactcctatgttcctttcattacggtatttccgaacaagttcctggatgacaagcctaaaggttatcttattgatgatatcgatattgatgatagtgacgatatcgatattgatgatagtgacgatatccatattgatgatagtgacgatattgatgatgaccttgatacggagctgctaactatgacgaatgtgctaactatgtatatgacgccgaaaatagaccgatttgatatcacccttcaattcgaattagcaaaagcaatgtctccttgcataatatggattccaaacattcatgatctgtatgtgaatgagtcgaattacttatccctcggtctattagagaactatctctccagggattgtgaaagatgttccactagaaatattcttgttattgcttcgactcatattccccaaaaagtggatcccgctctaatagctccgaataaattaaatacatgcattaagatacgaaggcttcttattccacaacaacgaaagtactttttcattctttcatatactaggggatttcacttggaaaagaaaatgttccatactaacggattcgggtccataaccatgggttccaatgcacgagatcttgtagcacttatcaatgaggccctatcaattagtattacacagaagaaatcaattatagaaactaatacaattagatcagctcttcatagacaaacttgggatttgcgatcccaggtaagatcggttcaggatcatgggatccttttctatcagataggaagggctgttgcacaaaatgtacttctaagtaattgccccatagatcctatatctatctatatgaagaagaaatcatgtaaggaaggggattcttatttgtacaaatggtacttcgaacttggaacgagcatgaagaaattaacgatacttctttatcttttgagttgttctgccggatcggtcgctcaagatctttggtcttcacccggacccgatgaaaaaaattggatcacttcttatggattcgttgagaatgattctgatctagttcatggcctattagaagtagaaggcgctctggtgggatcctcacggacagaaaaagattgcagtcagtttgataataatcgagtgacattacttcttcggtccgaaccaaggaatcagttagatatgatgcaaaatggatcttgttctatcgttgatcagagatttctatatgaaaaatacgaatcggagtttgaagaaggggaaggagccctcgacccgcaacagatagaggaggatttattcaatcacatagtttgggctcctataatatggcgcccttgtggcaatctatttgattgtatcgaaaggcccactgaattgggatttccctattgggccgggtcatttcggggcaagcggatcatttatcataaagaggatgagcttcaagagaatgattcggagttcttgcagagtggaaccatgcagtaccagacacgagatagatcttccaaagaacaaggcttttttcgaataagccaattcatttgggaccctgcggatccattctttttcctattcaaagatcagccctttgtctctgtgttttcacgtcgagaattctttgcagatgaagagatgtcaaaggggcttattacttcccaaacaaatcctcctacatctatatataaacgctggttcatcaagaatacgcaagaaaagcacttcgaattgttgattcatcgccagagatggcttagaaccaatagttcattatctaatggatctttccgttctaatactccatccgagagttatcagtatttatcaaatctgttcctatctaacggaacgctattggatcaaatgacaaagacattgttgagaaagagatggcttttcccggatgaaatgaaacatttgattcatgtaacaggagaaagatttcccattccttagccgtaaagatatgtggccatgaaaaagggattaagtggaacagaattggccgggtggtagagtcgtggaaacacttgtttattccatattttggaccttagctccatggaacaatatgctactgctgaagcatggaagaattgaaatcttagatcaaaacactatgtatggatgatatgaactgcctaaacaagaattcttgaacggcgaacaaccagagcctattactcactacatcaaacaatttccattaatgaaaccatggaaatccatcggaaaatcaaaaatacgcatgtccgatgaaatggttgttgctatttgctccaataacgaatcattggtttaactgaataactaaagaaaatagatagacctttctcttcgtctcaggtcgatggatcttctcaattggaagatctcccatatggataatacacattccagttgaccgagcctaattctaattgttttgttccgaagcaaagatatccacgggggcgggttcgtcctattcagatattcacgaccaagaggtactggattctctttcggataggccctgaaaggagaaggaaggctggaatgccaacagacgtctgtctattctctaattcacccgacccgatagtacccattttgggaacgtccagtgccaaagtcactgaatgggtaagtcgccaatccctaaaacggactttatctgctgggttacgggtactggtgggtattttaccagaggtttctatcaatctacccttgtgtgattcctgttgaatcatatactcggggggtgggtgcagggcggacgatttccaaacggactcctcattcattagatagagaagatcgccaagatttcgtgatccgctgccgaacctattccaattccaacagctcggactcggatcgtggggatcgccggaatacttcgtatcaacagataagatactcggtatatcaatattgattagatccgaaatctgttattgaattgctcattcaatgagcattctcaatattatgccttgaagaggactcgaacctccacgctctttagcacgagattttgagtctcgcgtgtctaccatttcaccatcaaggcatcttgaaagtgaatcgtattccatgaatatgatatctatctagtgtgatatatggaatatatgacaaaggtggagtgttggagtatttctatcgatcggtcatgtcatataggcccgagtcagacatcaaattgcttcgatttgaattatccggaggataccttatatatatcaaaaagatgtacaatcaaacctatttctcgattcaatagaagcccaaagaagtgaatatggtacccaaataacgatagatatgtcaaaagcaggtccgattacgcctattcctaatcctaaatagaatgtaacgacgtagggatccatatgtaaacatagtatctatttacatacgctcgaatgaccccttctcataataagaatgtacataaccctattccggtctggtccggtatggaatgaacttataatctgatgatcgagtcgattccatgattataagttcataaccccagcccattcccattttgggcggaacagatctactaattcttttattccagttagtaagagggatcttgaactaagaaatagacctagaagctaaaagagggtatcctgagcaattgcaagaattgggttcattgatattcctggtatagtagatgctatcacacatacagtcatactcaattcgatggaattgtttgatcttaaaggagatcttctataatttcgcacgtgaggggttatttcttggtttcgtccagtcattaataacttgattatttttagataataatagatagaaacaacactcgtaaggagtcctattgaaaccaagaaatataggcctgcctgccatccacaccagaatagatggagttttccgaaaaaacctgctagtggaggaagacctcctagggataagagacatagggctgaagagagagccaaaaaaggatctttcgtgtataatcctgcataatctcgaatgttatcagttccggtacgtagaccaaatgatacaatgcgagcaaaagttcctagattcatggagatatagaacagcatataagttatcatgcttgcatatccatcatttgagtctccaacaattattccaataattacatatccgatttgaccgatggacgaatatgcaagcatacgtttcatgcttgtttgagtaatagcaatgagattccccaatatcatgctaagaatagctaggatttccaaaagaagatgccattcgtttgatgagaaataaaaaggaatatcgaaaattcgcgtggctgaagctgaagcagctactttcgaagtaacagaaagaaaagcaacgactggagtgggagagtcagagtcgaaaagaggattcctcacttctttctctcattcaaaaccgtgcatgagactttcatctcgcacggctcctaagtgataaaagaaagaagaactcatcttctttcttttttgattaccttcctcgcgtatgtataagaccgaatccattcgatttctaaaaaggattactaatccttaacttttcgaggaatccttcatcagtggttgtgaatgacttactttttcaatcttttcgaccttggttccgtaggagcaagtcagaaagattgagaaatagaaccatctgatttgattcgttctcaatagccatgagatgatcatcttagggtgatccttttgtcaacggatgctcctattacactcgtagtctctgaaggatgagaaccaactatgtagcatctacatcgataattcaagtattgtatacgtcattagtccgatcctttgtaggaactacccgtaataacgaacttgcaaaatggatctgtttatcataaagagattcgttgttcctgaccctgcttcaccttaattgttatttgaacaaaaagatcacaataaacttttggtaaaagttatgtcttggtccgagtggggatagcatttctcttctgcatgtctatggagttttgaaaaatccaaacatctcagagatagatatagaggtaggaatttgtcgaacgaaccgcactccttcgtatacgtcaggagtccattgatgaaaaggggctggggaaagcttgaacccaattcctacagtgatggatataagcgcaattgaaattcctggggagttatacatttgtgtattgataagaccattcactatttcttgaagctcgatctcccccccagatgaaccatatagccaagagaaaccatgaaccagaatagaagagcttgccccacccatgagtaaatatttcgtagtagcctcattagaccgtacatctctcttggtatatccagataataggtaggaacataaactgaaacattctggagctacaaagatagttattaaatcgttagcaccacataaaaacattcctcctagagtagctgttaatacgaataacagaaactctgttatagccatttctgtacattcaatgtactctacggatagaggaatacatagagttgaacatagtaaaataagaaattgaaagatttcgttgaaattgttcgtttggaaatttcccgaaaagctaattataggttcttctttccatcggaacaatagggccgttatgctcattactaaacttgttgaagagatgaaatagaaccaaggtctatctttttgatcagaggttgaatcgatcatcagaagaagaattaggccaaaaattaggatacattctgggaaaatgaaacttccatggaagagaagcaaatgaaacgctttcataaaaattctcgtagaatcgagaatgaagttttcattctgtacatgccagatcatgaattagtaactgcatccaatcttcgaaaaagtcccaattgtttcgaactttcgatttttggaatgggatatttacggaatccccatgaataggatcaaaccttattccatgatatttccataagattcctctttcttattcttaagcaagcctcgagagggcttagttgatccatgatttatgtttcatctttcttttcctttttgtttgtttcgagaaagatatcgatcaattccgattctttctttttctattgattcttttccgatcgagatgtatggatccatggatctatgtgtctatatagatcctgttcatggattaacgaaaatgtgcaaaagctctatttgcctctgccattctatgagtctcttcctttttgcgtatggcatcgccactccctttggcagcatctactaattcggaacttaatttgaaagccatatttcgacccggacgttttcgggatgcccctaataaccaacgaatggcaagtgcttttccttgtgtagatcctatttcaataggaacttgatgagtcgatccgcctacacgtcttgcttttactgctatatcgggagttactccacgtattgcttgacgtaaaacagatagtggatttgtttctgtcttttgttgaatctttttcacggctcgatagataatttgataagccaatgatttttttccgtgtttcagaatacggttaaccaacatgttaactaatcgattacgataaattggatcggattttgcagttttttcttctgcagtacctcgacgtgacatgagcgtgaaagaggttcaagaatcagttttctttttataagggctaaaaacgaatcacttattttggctttttgaccccatattgtagggtggatctcgaaagatatgaaagatctccctccaagccgtacatacgactttcatcgaatacggctttccacagaattctatatgtatctatgagatcgagtatggaattctgtttactcactttaaattgagtatccgtttccctccttttcctgctaggattggaaatcctgtattttacatatccatacgatcgagtccttgggtttccgaaatagtgtaatgtaaaaagaagtgcttcgaatcattgctatttgactcggacctgttctgaaaaagtcgaggtatttcgaattgtttgttgacacggacaaagtaagggaaaacctctgaaatgatttcaatattggaccttggacatataatagttccgaatcgaatctctttagaaaagaaagaagatcttttgtctcatggtagcctgctccagtccccttacgaaactttcgttattgggttagccatacacttcacatgtttctagcgattcacatggtatcatcaaatgatacaagtcttggataagaatctacaacgcactagaacgcccttgttgacgatcctttactccgacagcatctagggttcctcgaacaatgtgatatctcacaccgggtaaatccttaacccttcctcctcttactaatactacagaatgttcttgtgaattatggccaataccaggtatataagcagtgatttcaaatccagaggttaatcgtactctggcaactttacgtaaggcagagtttggttttttgggggtgatagtggaaaagttgacagataagtcacccttactgtcactctacagaaccgtacatgagattttcacctcatacggctcctcgttcaattctttcgaagtaattggatccttttcttcgttcgagaatccctcccttcttccaccctgtcccgaagagtaactaagaccaattcattcacgttttcatgttccaattgaacactttccatttatgatcaaaggagaagattcttctttttaccaaacatatgcggatcaaatcacgatcttctaataagaacaagagatctttctcgatcaatccctttgcccctcattcttcgagaatcagaaagatccttttcgagtttgaatttgttcatttggaatctgggctcttctatcttctacttatttttgatatttacttattttttttttgttttattctttatttcatttcgattttctttccctctcttttctttttattcccttccatcattccttaagtcccataggtttgttgatcctgtagaatctgacccattttctcatcgagcgaggggtacgaaataaatcagattgatttttcgatcaaaagtactatgtgaaatcttcggttttttcctcttcctctatccctatcccataggtacagcgtttgaatcaatagagaaccttttcttctgtataaatcgatattattacattccaattccttcccgataccttccaaggaaaatcccgaattggatccaaaattgacgggttggtgtgagcttatccatgcggttatgcactcttcaaataggaatccattttctgaaagatcctggctttcgtgctttggtgagtcgtccgagatcctttcgatgacctatgttgtgttgaagggatatctatatgatccgatcgattgcgtaaggcccgcggtagcaacggaaccggggaaagtatacagaaaagacagttcttttctattatattagtattagttagtgatcccggctcggtgagtcctttcttacgtgatgaactgttggcaccagtcctacattttgtctctgtggaccgaggagaaagggggctcagcgggaagagggttgtaccatgagagaagcaaggaggtcaactgcttcaaatatacaacatagattctggcaatgcaatggagttggaccctcatgtcgatccgaatgaatcagtctttccacagaggtaaatctttgcctgctaggcaagaggatagcaagttacaaattctgtctcggtaggacatgtatttctattactattaaattaataaatgaaaatgaagtagttaatggtggggttaccattatcctttttcttgtatgtgttcctaagaaaaggaatttgtccatttcatttttcgaggtctcaaaaaaagggcgtggaaacacataggaactcttgaatggaaattgaaaaaaaatgtagctccagttccttcggaaatggtaagatctttggcgcaagaagaaggggtgatccatatcatcttgacttggttctgcttcccctctttttttaacaataccgagtcgggttcttctcctaccagtatcgaatagaacatgctgaaaaaaatcttcttcatgtaaaacctgctcgatttagatatcgtacggattttatgaaaccatgtgctatggctcgaatccgtagtcaatcctatttccgataggagcagttgacaattgaatccaatttttcccattatttgactatccataatagtgcgaaaagaaggcccggctccaagttgttcaggaatagtggcgttgagtttctcgaccctttgccttaggattagttagttctatttctcgatggggccgggaagggatataactcagcggtagagtgtcaccttgacgtggtggaagtcatcagttcgagcctgattatccctaaaccaatgtgagtttttctattttgacttgctcccccgccgcgatcgaacgagaatggataagaggcttgtgggattgacgtgatagggtagggatggctatattgctgggagcgaactccaggctaatatgaagtgcatggatacaagttatgccttggaatgaaagacaattccgaatcagctttgtctacgaacaaggaagctataagtaatgcaactatgaatctcatggagagttcgatcctggctcaggatgaacgctggcggcatgcttaacacatgcaagtcggacgggaagtggtgtttccagtggcggacgggtgagtaacgcgtaagaacctgcccttgggaggggaacaacaactggaaacggttgctaataccccgtaggctgaggagcaaaaggaggaatccgcccgaggaggggctcgcgtctgattagctagttggtgaggcaatagcttaccaaggcgatgatcagtagctggtccgagaagatgatcagccacactgggactgagacacggcccagactcctacgggaggcagcagtggggaattttccgcaatgggcgaaagcctgacggagcaatgccgcgtggaggtagaaggcccacgggtcgtgaacttcttttctcggagaagaagcaatgacggtatctgaggaataagcatcggctaactctgtgccagcagccgcggtaagacagaggatgcaagcgttatccggaatgattgggcgtaaagcgtctgtaggtggcttttcaagtccgccgtcaaatcccagggctcaaccctggacaggcggtggaaactaccaagctggagtacggtaggggcagagggaatttccggtggagcggtgaaatgcgtagagatcggaaagaacaccaacggcgaaagcactctgctgggccgacactgacactgagagacgaaagctaggggagcaaatgggattagataccccagtagtcctagccgtaaacgatggatactaggcgctgtgcgtatcgacccgtgcagtgctgtagctaacgcgttaagtatcccgcctggggagtacgttcgcaagaatgaaactcaaaggaattgacgggggcccgcacaagcggtggagcatgtggtttaattcgatgcaaagcgaagaaccttaccagggcttgacatgccgtgaatcctcttgaaagagaggggtgccttcgggaacgcggacacaggtggtgcatggctgtcgtcagctcgtgccgtaaggtgttgggttaagtcccgcaacgagcgcaaccctcgtgtttagttgccaccattgagtttggaaccctgaacagactgccggtgataagccggaggaaggtgaggatgacgtcaagtcatcatgccccttatgccctgggcgacacacgtgctacaatggccgggacaaagggtcgcgatcccgcgagggtgagctaactccaaaaacccgtcctcagttcggattgcaggctgcaactcgcctgcatgaagccggaatcgctagtaatcgccggtcagccatacggcggtgaattcgttcccgggccttgtacacaccgcccgtcacactatgggagctggccatgcccgaagtcgttaccttaaccgcaaggagggggatgccgaaggcggggctagtgactggagtgaagtcgtaacaaggtagccgtactggaaggtgcggctggatcacctccttttcagggagagctaatgcttatgcttgttgggtattttggtttgacactgcttcacacccaaaaagaagcgagctacgtctgagctaagcttggatatggaagtcttctttcgtttctcgacggtgaagtaagaccaagctcatgagcttattatcctaggtcggaacaagttgataggatccccttttttacgtccccatgtcgccacacgggagggacatggggcgcaaaaaggaaagagagggatggggtttctctcgcttttggcatagcaggcctcccactgggaggcccacacgacgggctattagctcagtggtagagcgcgcccctgataattgcgtcgttgtgcctgggctgtgagggctctcagccacatggatagttcaatgtgctcatcagcgcctgacccggagatgtggatcatccaaggcacattagcatggcgtactcctcctgttcgaatcagagtttgaaaccaaacttctcctcaggaggatagatggggcgattcaggtgagatccaatgtagatctaactttctattcactcgtgggatccgggcggtccgggggggaccaccacggctcctctcttctcgagaatccatacatcccttatcagtgtatggacagctatctctcgagcacaggtttaggttcggcctcaatgggaaaatggagcacctaacaacgcatcttcacagaccaagaactacgagatcacccctttcattctggggtgacggagggatcgtaccattcgagccttttttttttatgcttttcccggaggtctggagaaagcagcaatcaataggatttccctaatcctcccttcccgaaaggaagaacgtgaaattctttttcctttccgcagggaccaggagattggatctagccataagaagaatgcttggtataaataactcacttcttggtcttcgaccccctcagtcactatgagcgccccccgatcagtgcaatgggatgtgtctatttatctatctcttgactcgaaatgggagcaggtttgaaaaaggatcttagagtgtctagggttgggccaggagggtctcttaacgccttcttttttcttcccatcggagttatttcacaaagacttgccatggtaagggagaagggggaacaagcacacttgaagagcgcagtacaacggagagttgtatgctgcgttcgggaaggatgaatcgctcccgaaaaagaatctattgattctctcccaattggttggatcgtaggtgcgatgatttacttcacgggcgaggtctctggttcaagtccaggatggcccagctgcgccagggaaaagaatagaagaagcatctgactctttcatgcatactccacttggctcggggggatatagctcagttggtagagctccgctcttgcaattgggtcgttgcgattacgggttggatgtctaattgtccaggcggtaatgatagtatcttgtacctgaaccggtggctcactttttctaagtaatggggaagaggaccgaaacatgccactgaaagactctactgagacaaaaagatgggctgtcaagaacgtagaggaggtaggatgggcagttggtcagatctagtatggatcgtacatggacgatagttggagtcggcggctctcctagggttccctcatctgggatccctggggaagaggatcaagttggcccttgcgaatagcttgatgcactatctcccttcaaccctttgctttgagcgaaatgtggcaaaaggaaggaaaatccatggaccgaccccatcgtctccaccccgtaggaactacgagatcgccccaaggacgccttcggcatccaggggtcacggaccgaccatagaccctgttcaataagtggaacacattagctgtccgctctccggttgggcagtaagggtcggagaagggcaatcactcgttcttaaaaccagcattcttaagaccaaagagtcgggcggaaaaagggggagagctctctgttcctggttctcctgtagctggattctccggaaccacaagaatccttagaatgggattccaactcagcaccttttgcgattttgagaagagttgctctttggagagcacagtacgatgaaagttgtaagctgtgttcgggggggagttattgtctatcgttggcctctatggtagaatcagtctgggaggcctgagaggcggtggtttaccctgtggcggatgtcagcggttcgagtccgcttatctccagcccgtgaacttagctgatactatgatagcacccaatttttccaattcggcagttcgatctatgatttatcattcatggacgttgataagatccttccatttagcagcaccttaggatggcatagccttaacgttaatggcgaggttcaaacgaggaaaggcttacggtggatacctaggcacccagagacgaggaagggcgtagcaagcgacgaaatgcttcggggagttgaaaataagcatagatccggagattcccgaataggtcaacctttcgaactgctgctgaatccatgggcaggcaagagacaacctggcgaactgaaacatcttagtagccagaggaaaagaaagcaaaagcgattcccgtagtagcggcgagcgaaatgggagcagcctaaaccgtgaaaacggggttgtgggagagcaatacaagcgtcgtgctgctaggcgaagcggtggagtactgcaccctagatggcgagagtccagtagccgaaagcatcactagcttacgctctgacccgagtagcatggggcacgtggaatcccgtgtgaatcagcaaggaccaccttgcaaggctaaatactcctgggtgaccgatagcgaagtagtaccgtgagggaaaggtgaaaagaacccccatcggggagtgaaatagaacatgaaaccgtgagctcccaagcagtgggaggagaatgtgatctctgaccgcgtgcctgttgaagaatgagccggcgactcataggcagtggcttggttaagggaacccaccggagccgtagcgaaagcgagtcttcatagggcgattgtcactgcttatggacccgaacctgggtgatctatccatgaccaggatgaagcttgggtgaaactaagtggaggtccgaaccgactgatgttgaagaatcagcggatgagttgtggttaggggtgaaatgccactcgaacccagagctagctggttctccccgaaatgcgttgaggcgcagcagttgactggacatctaggggtaaagcactgtttcggtgcgggccgcgagagcggtaccaaatcgaggcaaactctgaatactagatatgaccccaaaataacaggggtcaaggtcggccagtgagacgatgggggataagcttcatcgtcgagagggaaacagcccggatcaccagctaaggcccctaaatgaccgctcagtgataaaggaggtaggggtgcagagacagccaggaggtttgcctagaagcagccacccttgaaagagtgcgtaatagctcactgatcgagcgctcttgcgccgaagatgaacggggctaagcgatctgccgaagctgtgggatgtaaaaatgcatcggtaggggagcgttccgccttagagggaagcacccgcgcaagcaggtgtggacgaagcggaagtgagaatgtcggcttgagtaacgcaaacattggtgagaatccaatgccccgaaaacctaagggttcctccgcaaggttcgtccacggagggtgagtcagggcctaagatcaggccgaaaggcgtagtcgatggacaacaggtgaatattcctgtactaccccttgttggtcccgagggacggaggaggctaggttagccgaaagatggttatcggttcaaggacgcaaggtgaccttgctttttaagggtaagaaggggtagaggaaatgcctcgagccaatgtccgagtaccaggcgctacggcgctgaagtaacccatgccatactcccaggaaaagctcgaacgaccttcaacaaaagggtacctgtacccgaaaccgacacaggtgggtaggtagagaatacctaggggcgcgagacaactctctctaaggaactcggcaaaatagccccgtaacttcgggagaaggggtgcctcctcacaaagggggtcgcagtgaccaggcccgggcgactgtttaccaaaaacacaggtctccgcaaagtcgtaagaccatgtatgggggctgacgcctgcccagtgccggaaggtcaaggaagttggtgacctgatgacaggggagccggcgaccgaagccccggtgaacggcggccgtaactataacggtcctaaggtagcgaaattccttgtcgggtaagttccgacccgcacgaaaggcgtaacgatctgggcactgtctcggagagaggctcggtgaaatagacatgtctgtgaagatgcggactacctgcacctggacagaaagaccctatgaagctttactgttccctgggattggctttgggcctttcctgcgcagcttaggtggagggcgaagaaggcctccttccgggggggcccgagccatcagtgagataccactctggaagagctagaattctaaccttgtgtcaggacctacgggccaagggacagtctcaggtagacagtttctatggggcgtaggcctcccaaaaggtaacggaggcgtgcaaaggtttcctcgggccggacggagattggccctcgagtgcaaaggcataagggagcttgactgcaagacccacccgtcgagcagggacgaaagtcggccttagtgatccgacggtgccgagtggaagggccgtcgctcaacggataaaagttactctagggataacaggctgatcttccccaagagttcacatcgacgggaaggtttggcacctcgatgtcggctcttcgccacctggggctgtagtatgttccaagggttgggctgttcgcccattaaagcggtacgtgagctgggttcagaacgtcgtgagacagttcggtccatatccggtgcgggcgttagagcattgagaggacctttccctagtacgagaggaccgggaaggacgcacctctggtgtaccagttatcgtgcccacggtaaacgctgggtagccaagtgcggagcggataactgctgaaagcatctaagtagtaagcccaccccaagatgagtgctctcctattccgacttccccagagcctccggtagcacagccgagacagcgacgggttctctgcccctgcggggatggagcgacagaagtattgagaatccaagataaggtcacggcgagacgagccgtttatcattacgataggtgtcaagtggaagtgcagtgatgtatgcagctgaggcatcctaacagaccgagagatttgaaccttgttcctacacgacctgatcaattcgatcaggcactcgccatctattttcattgttcaactgtttgacaacatgaaaaaaccaaaagctctgccctccctctctatctatccaagggatggaagggcagaggcctttggtgtcccttccagtcaagaattggggcctcacaatcactagccaatatgcttttctctcatgcctttcttcgttcatggttcgatattctggtgtcctaggcgtagaggaaccacaccaatccatcccgaacttggtggttaaactctactgcggtgacgatactgtaggggaggtcctgcggaaaaatagctcgacgccagaatgataaaaagcttaacacctcctatttgactttttcaataggaaaaagataaaaatccaaaatgcaaaggtcgtcttattcaaaaccccaattatgacatctcttctctcccacttcacacctcggaacgcactgttcttatagagagaaacgcgctttcacatcttcttaacccgaaacgaaatggctgaggagaggttcctttttgagggtactcccgggaacagatccagtggagacggggtggggcctgtagctcagaggattagagcacgtggctacgaaccacggtgtcgggggttcgaatccctcctcgcccacaaccggcccaaaagggaaggacctttcctttacctctgggggtaggaaaatcatgatcgggatagcggacgcaaagctattgaacttgggtatggtcttttgtcgaaatggaatggccttactttttctttttatttatcgtgaattattcgagcattacatatagtaacccaggcccgaatcagcatatttgtgttttactccccgtaactcttcctcagccaggcttgggcagaatagcagagcaagtacaagtattagtagcatagcaaaaatgcgttcctcgtcattaatatgtttgctcgcggtaattgtggcctatcgggagaatcgatgactgcatctttgatgcactgctagtacatcatctgagaattcttaattggctagttgtaaatagccctggggctatttacaagggattatcccggatctacgccgaggtattgacggtgattctcaaatatcgtagaacagaatgtgatacgatgagatagaatgcaatagaaacaaagacagggaacgggttacctaatcctaacggtcaaagcgagccctttaattcaattcttcattctttaattaagaattaatcaaatctccccaagtaggattcgaacctacgaccagtcagttaacagccaaccgctctaccactgagctactgaggaacaacgggagattcgacctcatagagttcaactcccgttctcaacccatgaacaatatgagtccgaagcttccttcgtaactcccggaacttcttcgtagtggctccgttccatgcctcatttcatagggaacctcaaagtggctctatttcattatattccatctatatcccaattccattcatttaatatccctttggtgtcattgacataagagatgtcattcaatcgaagaagatggtatcattgacataagagatgtcatttatagtctatctctttctatctttctatatatggaaagttaagaaatcatcatataataatcgagaaattgcaatagaaaagaaaaaagggaggtttgtgatgattttgaaatcttttctactaggtaatctattatccttatgcatgaagataataaattcggtcgttgtggtcggactctattatggatttctgaccacattctccatagggccctcttatctcttccttctccgagctcgggttatggaagaaggaaccgagaaggaggtatcagcaacaactggttttattacggggcagctcatgatgttcatatcgatctattatgcgcctctgcatctagcattgggcagacctcatacaataactgtcgtagttctaccgtatcttttgtttcatttcttctggaacaatcacaaaaacttttttgattatggatctactaccagaaattcaatgcgtaatctcagcattcaatgtgtattcctgaataatctaatttttcaattattcaaccatttcattttaccaagttcaacgttagccagattagtcaacatttatatgtttcgatgcaacaacaagatgttatttgtaacaagtagttttgttggttggttaattggtcacatttttttcatgaaatgggttggattggtattattctggatacggcaaaatcattctattcgatctaataagtaccttgtgtcagaattgagaaattctatggctcgaatctttagtattctcttatttatcacctgtgtctactatttaggcagaatgccgtcgcctattgttactaagaaactgaaagaaacctcagaaacggaagaaaggggagaaagaaaggaagaaagcgatgtagaaacaacttccgaaacgaagaagactaaacaggaacaagagggatccaccgaagaagacccttccctttgttcggaagaaaaggaggatccggacaaaatagatgaaacggaagagatccgagtgaatggaaaggaaaaaacaaaggatgaattccactttcactttaaagagacatgctataaagatagctcagtttacgaagattcttatcttgataggtatcaagataattgggaattgggaagacttaaagaagagaaaaatgaaaagacttatttaaagtttgaaaaacctcttgtaacttttattttcgattataaacgatggaatcgtccattaaatactatatactatataaatactatataatatactactatatatactatatatataatatatatactatataaaattttaaattattaaattaaaataaaaaaattacaaaaaatattgatacataaaataaatacaagaatagataagacgatattcgtccacctcccatatatttgatcccctcccctaaaaagaaacttacaacaccaaccccatttgtaattccatcaattatacgtctatcaaaaaactgaattagttcggctaatcctcttatacccatggttaaaaccctagtataaaaaatatctatgtaaccacgattatatgaccaattgtatatcacattttttatttggtccaagataattctcttaggcctcccttttacaaatgaattgattaagtccaaattctggaaagatgaataaacagatccatataaaatagatgctatgaatagtccgaaaagggctatacttattgaaaaaatagcatttgtcaataattcataccaatccacagaaaaattcgaatttggatggaaaaagtttgtggacggagttaaccatttcgataatatattaaaatctatttctcctagatcaaaatgaattcctattgatccaacgaacaaagtaaatagtaccaatacaagcagaggaaataacatagtattgtccgattcgtgaggatagatgcaagtgtatttatttctaaagtaagtactaaaggatcgtatcctatttcttacattatcatcaattttatatgtatcttttgaaaaaaaagagaccttattttgcattgttgataaaagtaaatttcttttgactgctttgggtgcttcttttccccatagagatattgaatagaacgaactatttttagtgctactgtaattttgaaaatgaacgcgcaaatacccatcaaaggtaagtaaatacatccgaaacatataaaatgcggttaatcctgttgtgaaagaagctattattgcaaaaatgggtgaatacaaccaactatcactaagaatttcatctttggaccaaaaacaagcaagaggtggaataccacaaagagaaagtgtacctaataaaaaagtagttcttgtaattggaacatatcttgttaaaccacccataagaaccatattctgacttttctctggtgaatatccaacaataggttccattgaatgaataatggatccggatcccaaaaacaatagagctttagaatatgcatgagtgatcaaatggaataaagcagctcgataagagcctatacctggagctaacataatataacccaattgagacattgtagaataagctaaacttcttttaatgtctctttgagcaagagccaaagtagctcctaatagtactgttattacgcctattaaagaaattagattcattatgtaaggtataactatgaaaagaggaagaagacgagaaacaagaaaaattcctgctgccaccatagtagcagcgtgtataagagccgaaatgggagtgggtccttccatggcatcaggtaaccatacgtgaaggggaaattgtgcagatttagcaactgcaccgaggaataataaagaggcacacagagtagcaaataaagaattgaccccattattatgtaccaagttattaactatttcgaacaaatcccgaaattctaaactacctgttatccaataaagacctaagattcctaataataaaccaaaatctcctatacgattagttacaaaagctttttgacaagcacttgctgcaattggtcgtgtgaaccaaaaacctattaataaataggaacacattcctactagttcccaaaaaatataaatttgtatcaaattggaactagtaactaatcccaacatagaagtattgaaaaaactcatataagcaaaaaatctcaaatatccttgatcgtgagacatataattgtcactataaataagaaccataattccaacagtagtaattagtattgacataatagaagtaagtggatcgatcaagtgtccgaactctaaagaaaaatcattattgatggtccaagaccatagatattgataaataaaacttccatttatttgctgaatagatagattggccgaaaaccccatagctatacttagcaagaaaacattcggaaaagcccatatacgacgaatatttttggttgctgtcggaataagcagaagtccaaatcctattgacatagtaactggaagtggaataaaaggtattatccatgcgtattgatatatatgttccataaaaaaacgaatttttattttttttttataattgtttccgattcaccaattcttatctctttcgaaaggaacaataatgaaagaaatcaacaaaaaaagatatgaaaaaaaaatcttttaattattaattattattactttttctcagatattggaaatattcaaaaagttacaattgattggtcaaatgatataaccaaataactaggtaaaagttattacttagttattcactttattaactaaagaaagatatagataatatgatattttgaatcattctactactatactagtattatattctggtgatttataatcatatcatatactataaagttacaccaaaacagtacttgattcgaatatggatcataggatccatcaataactcgactaaaaaaaaagacttagttattctggttaatttatttggaataattatctaactcattatggaactgattgattgtattccaatccaataaggaaaacttatgtttatcagaaatcttatcttataatattccttacttcatatagaactgaaataaaaaataactaaaaacgaaagttacctttatcaggtaatggaatgtcttgtttaacagattaactactagtccaaattagaatttgaacttagattataggcatggcactctgaacttaatcaattatcaattaatagtaataaaaatcccctttaccattttttcctttctttcttctatttttttattcctagtgttatatatgtgatatgtgatgtgcacgtatatatttatatatatataaatattatagtatgttatgaaaaaacgattctcgacggaataaatatagataatgagtaaaaagaacgatctattttgaacaatacatgtctttcacatacaaccataaaaattagtaactttttgaatggcagttccaaaaaaacgtacttctatgtcaaaaaaacgtattcgtagaaatatttggaaaaaaaagggatatttagctgcagtaaaagctttttctttagctaaatcggtttccaccggacactcaaaaagtttttttgtgcaacaaacaagtaataaagtcttggaataatctgaattgacataactcgaagaactccaaattttttaagatgaatgattcacattaactaacgtattgaattcatcaatacaatattagttataactagctgctgtggtatgtagaataagaatttttctgtctactggggtctaagtattatttttttttttcattatagttttcattatagtatattttatttgtgagatggttgtttttttactattactgtacttttcatatattactgtatttttctattgtgaaaaatacagtaatattggatgaaaaatacagtaatattggatagaaattgaaactctttttttttttttattgttatatgcctagtccaaaacctaattggtttggtaaatcttatcataaattatgtacacaacgaagagtattaatacttaatgatactaaactaaggtatgtaaatcattataaaaattccttggatttaataatgcaattgtgatacatatgatgaaattgtgatacatatgaaatcctagttatttttattttgttcattgaaaaaaataaagaaaaatctattctaatctttcctaaactatattgaatccttgaatctcgacgattcaacatgaattgactattattatttcaagtaagccgccatggtgaaatcggtagacacgctgctcttaggaagcagtgctagagcatctcggttcgagtccgagtggcggcatactctaaaagagacacaatggatcctataatgtatttaattcccgatttcaattctgtaatgggaccccttttttatgatatttgcgactttagaacatatattaactcatatttctttttcgattatttcaattgtgattacgattcatttgatgaccttattagtccacgtaatcgtaggattacgtgattcgtcggaaaaagggatgatagctacttttttctctataacaggattattagttactcgttggatttcttcgggacattttccgttaagtaatttatacgagtcattaatcttcctttcatggagtttctccattattcatatgattcccaagatactgaatcataaaaattatttaagcgcaataaccgcaccaagtgccatttttacccaaggtttcgccacatcgggtctttcaaatgaaatgcatcaatctaaaatattagtacctgctctacaatctcagtggttaatgatgcacgtaagtatgatgttattgagctatgcagctcttttatgcggatcgttattatcagtcgctcttctagtcattacatttcgaaaaaacatcaatattttttgtaatattttttgtaaaagcaagaatttctcaattaaatcatttttctttggtgagatcgaatacttgaatgaaaaaagaagtgtgcttaaaaacacttcctttctttcatttcgaaattattacaaatatcaattgactcagcgtttggattattggagttatcgtgtcattagtttagggtttacttttttaaccataggtattctttctggagcagtatgggctaatgaggcgtggggatcttattggaattgggatcccaaggaaacttgggcatttattacttggaccatattcgcgatttatttacatactagaacaaatcaaagtttgcaaggtacgaattcggcacttgtagcttctataggatttatcataatttggatatgctattttgggatcaatctattaggaataggtctacatagttatggttcatttacattaacatctaattaaataagctacataagaacatcgtcccatataaagaaagtttgtgcgagtttttgagaaccatttgactccaggagtcaaatggttctcaaaaactcgagatacaattgtacaacgaatgattttaaaaatcttaaaatcaaagatttttaagattttttcctttccgcctcattaatgaaaactatctatgaaaataattagataggatagcttgtaccttgtcaactgatagcgagagaacgaaatcaggataaataccaatccctattacgggtaaaaagatgcagatcgaaacaaagagttctcgtggtccagaatcaaaaaaattagaatttggaacattgaatagcttgtatccatagaacatctgacgtgacatagataataaataaataggagttaatatcattccaattgccattacaagagtaattagcatttttggtattaaaagatattttggactggtaattattccaaaaaatactactgattctgcaacaaaaccactcattcctggcagtgcaagagaggccatcgagaagctactaaacatggtaaatatttttggcattgggatggatattccccccatttcgtcgagataaacaagacgtattctatcacaactcgttcctgccaagaaaaaaagtgcaacaccaataaatccatgagagagtatttgtaaaatggctccattgagtcccatgtcggttatagaaccaattcctataattatgaaacccatgtgagatacggaagaataggctattctcttttttaaattgcgttgaccgagagaggttgaagccgcatagattatttgcattgttcccactatcaccaaccagggagaaaatatagaatgagcgtggggtaataattccatattgatccgaatcaatccatatgctcccatttttaataagattccagctagaagcatacatgtactgtaatgtgcttctccatgggtatctggtaaccatgtatgtaggggtataatcggcgatttgacagcataagcaataagaaaacaaaaatataatattatttccaatgtcacaggatatgattgattagccaatctttcaaaatctaatgtcggttcattggaaccatataaacccatacctagaactcctattaataggaaaatggaaccccccgcagtgtacaaaataaactttgtagccgagtacagacgtttctttcctccccacatggataaaagtaagtaaacaggaattaattctaactcccacataatgaaaaaaagtaaaaggtctcgagaagaaaatgatcctatttgaccactgtacattgctaacatcaggaaatagaacaatctcgaatttcgagtaactggccaagccgctaaagtggctaaagtagtgataaatcctgtcagtaaaatgggtcctatggaaagtccatcgattcccagtctccagtgaaaatcaaaaatatttatccatttagaatcctcctccaattggattaatgggtcgtccagttggaaatgataacagaatgcataggttgttagaaggagttccaataaacatatacatatagtataccacctaaataccttatttcctctatgaggtaaaaataaaattgaagaacccgcgaatatcggcaaaacaacaagtattgttaaccaaggaaaataactcgtgataaagacaagatacgttttgaccagaaaaacccgtgctcggaataatatattttatattttatcgagtacgggtttttgtcggtaaagaggaatcaaatgattcaagtggagttttttgtaacgtatcaataagatagacccatgctgcgagttgtttcatgccataaataaacacggacactcaaaaaatctgttgggcaagcggattcacatctcttacaacctacacagtcctcggttcttggcgcggaagcaatttgcttagctttacatccgtcccaaggtatcatttccaatacatctgtggggcaggctcgtacacattgagtacatcctatacatgtatcataaatttttactgaatgtgacattggatctagaaattccagttttgaacataaaaaattttcgatctggtaaaatcagtagtaaattatcatatatttatattgtagacaccagacgaatcaatggtttatccaaatttgaagaatcaatatatttataaatctgttcatgagaaaggtccaagagactttgatttccgtttcaacaaccataatcatatgagtcgcacatacgaattcaaattgaccaacaaatcgtcaatatttcaatattaatataagaatatatattttcatatatatatttttttttcatatattttatattttatgtctttatttatatgatgattatgactaattattcaacaaattcgattgattgatacgagtggattttctgttacgatagatcgacgaaacaatagctagcccaatagctgcttcagcagctgtaatggctataacaaagattgagaaaatgtctccttttaattggcgactatcaaatagatcagaaaatgttacgagattgatattaaccgaatttagtataagctcaagacacataagtgctctaaccatgtgtcgacttgtgatcaatccatagataccgatagaaaataaatagacactcaaaaaaagtacatgctcgaacatcattgactaactcctcatcaatctcgattcatttcaatatgaacaacaattcaaccgattcaattgactagaatagaacaattacagaacaaaagaagttattggcagtagatttaactaaaaaccttaaaccttttgattttttattttttattgatttagaatttctaattctaagaattttgttaattctaagtattttttattgacgagccatagtaattgcacctatcaaggaaactaaaagaattatagaaatgagttcaaacggaagataaaaatctgttgataaatgaatcccaatttgttgaacgttacttattaggtcctgctctataatctggtttgatcttgtagtccaaataattccgtaccatgacgtatctgggatagtagtaattagtgaaaaaagaatacttgtacaaaccagtgaagtgaccccatctcccacggtccaaagataggaatcattggaatattctgaaccattcatgaacatcacagcaaatataattaagacatttatggctcccacataaataaggagctgtgcggcagcgacaaaataggagttcgatggaatatagaataaggatatacaaacaagaaccaatcccaatgaaaaggcagaataaattggattggtaagtaatactactcccagacctcctaatataagaactgatcccagaaatactacaagaatatcatgtattggtccaggtaaatccattatgtataaaataagagataaaaagtcgaaatatttcatgaccctactaaatggtccaggaaagggaaaggggttaccctattttttttttcttgtatatatgatatgatacgttcctaattgaattaaatcttaatatggattaatgtagatatagataaagttattggaccaatcccacttttttgtcccaaagaaaaaggaatagaatagttggaattgtatatttcgaaatcatcacaaaaaagatattttattctcagtttaaatcaaagagtgattctcaacaatcaatagttattatttgtagttactgaccaaccaaaataaaagaagcttggatcctttatatcaaaacaaaatcttagtaattggtaatcgttcttgaatcaaggggtttatctttgtctattttgatttaagtcgaattcataattgtttgaattgtgtaatctccaattactgacattggtaaccgacccaaagcaatttgattataattcaattcgtgacgatcataagtagaaagttcatattcttcagtcattgataaacagtttgttggacaatactcgacacagttaccacaaaatatacagaccccgaaatcaatactataattaagcaattgtttctttttaatatctctttcaaatctccaatcaacaacaggtaggtctatggggcatacacgaacacatacttcacaagcaatacatttatcaaattcaaagtggattcgaccacggaaacgttctgatgttatcgatttttcataaggatattgaatagttacaggtaaacgatttgtatgggataaggtaattatgaaactttgaccgatgtaccttgcagctcgtattgtttgttgaccataattcatgaactcggtcaccatggggaacatattgtagatatccatgaataaattgatgtttctttctcttgtttgagagaagttttgaatctaaaatagaattattgtattctgttatttatagtgaaataagttgggaagaagttgtcaataatagattacctagagaaataggtaaaagaaatttccatccaagatttaatagctgatccattctcatcctaggtaaagtccatcttgttgtgataggaatgaacagaaacaaataagctttagctaatgtaataaagataccaattgtaattccaaagactccagccattttagttattccgaaaagttcaggaatggatatgtacggaatagataaattccacccacctaagtaaagaactgttacaaataatgaagaaactaatagatttaggtaagaagcaaggtaaaataaaccgtatttgatacctgaatattcggtttgataacctgctactaattcctcctctgcttctggtaaatcaaagggtaatctctcacattctgctagagaagaaattataaaaactataaaccctataggctgacgccacagattccaccccccaaaaccatatttggactgtgcttcaactatatcaactgtacttaaactgttagataatcatagtcgataataacatcactgttcgcatcgctattccaaaaccgtacatgagacctcagcttcatacggctcctctatggccacaaataaatataaggacttcgacttgttcggtattatcaccatctttggaagttaaatagaataaagatacatcagatagtccaaaattagaccaatggaattctatctgctagaataaaaaaaggcgcttccgaattgatctcatcccttataattaaaatttttctttgttcggtaataacttaccttaatccttcaataaaatactcgttatatcaataaatatgttatataaataaatagaaagaattaggtattagttcataaatcatgattagaattccatatgtatggatatggatggaaaaaagaaagaataaatgaagatcttttttattattcattaatttttctcattctattattgcatttcatttcttttgttcctgttcttctctctcataagagggtaattctgaaaaaaaaaaataaaggattaattcgtttttgatagtcatttctttaatcagtgaataggagcatactctagatcggaatcgtggggaagtacttcttgatcatttctaccaacttaaagccctcattatgattcgttttatgcaaagttttatgaaaaaatacctttttttgataccttacattatctctattactaatcttttgtgtatcttggtgttcctaactgtccactgattattgattgatccccggtatggtaatatatacaagacagtagtataaattccatacagttgatcttttgaacccgcttcaagatatgatgactaatcaaagaatctcaatcttggggtaaacagtttacactgcttatgtttacttcaaccttattcttgtacataggtaatgagatttgatcctcttactgcaaatttataagcagttttgtttcactcatataactatctggtttaactcatcgaccctaatgatgaataaaaaaaagtaaagatattcattcaatacattaaacctctttccttcatttttaggggaggtagcaaataaaagttcatgttccaacgaatcacacgtagagatattgataacacacatagagttaatggtatttcataactaatagattgagctgcagcccgtagaccacctgaaaaggaatatttattattggatccatatcctgacataagaagcccaataggagcaatacttgaaatggcgatccataaagaaacacctatactgagatcggctaaaacaaggcgatatccaaaaggaattactaaataacttagtagaattgatatgaccactatagacggtccgacactaaacaaacgaatatctcctctagatggtaagaggtcctctttaaaaagtagtttagtcccatctgctagagcttgaagaattcccaatgggccagcatattcaggtccaatacgttgttgtattgctgcggatatttctctttctaaccacacaattactagtactcctattgtgattcccaatataagggttaaaatgggggcaaagagccatatgagtccatagacttcttttaagaattccgatctagaaaaagaattgatagcttgtacttctgtcgtatcaattatcatttcaacgatcaacttctcccataatgatatctatactacctagtatcgtcatgatatcagccaatttcattcttttaactagctgaggaagaatttgcaaattgatgaaaccaggtggacgaattttccatctccaagggaaaacactactatctcctatcaaataaattcctaattctccttttggagcttctactctcacataaagttcttgtttcgacaattcaaaattgggtgaaagttttttagtaataaatctatattcaaaattattccattcggaattctttgctctatcaaagcgtcggacttctaaattctcatagggtcccccaggaattccttctagagcctgttgaataatttttatggattccctcatttcaccgattcgtactaaataacgagctaatgaatctccttctttttgccattggacttcccaatcgaatttattgtaacattcataacgatcaattttacgaagatcccattggattccagaagctcgtaacattggtcctgataaaccccaatttattgcttcctctccaccaataatgcccactccttcaactcgttccaaaaaaataggattccgcgtaataagtttttgatattcaacaactcctgttaaagaataatcgcagaaatccaaacatttctctatccatccatgaggtagatcagcagctactcccccgatacggaaataattatgcatcattcgcatacctgtggcagcttcgaatagatcatatagcaattccctctctctgaaaatatagaaaaagggagtctgtgcaccgatatccgccataaaaggtccaagccataacaaatgagaagctatacggctcagctccagcataattactctaatataactggctcttttaggtacttgaacactttccaatcgttctggtccatttaccgttattgcctctgtgaacatagtggctaaataatcccaacgtgttacataaggcagatattgtataattgttcggttttccgctattttttccatccctctgtgtaaatagcccaatatgggttcacagtcaataacatcttcaccatcgagagtaacgatcagtcgaagaacaccatgcattgatgggtggtgagggcccatattgactatcatgagatcttttcttgtagccggtacagtcatatcttttcttccttaattcattattccatgaatttatcaaaacgaggttcatcaaaataaaaaatataataactactactaactaataaaaaaaaaattcaaacgaatcctcaaattaacgagtttttggttcccgaatatccaactgaccaattaatttcttataacgtactctatttttctttgacaaataagccagcagccgttgacgttttcccagaatttttcgtagacctctttgcgataaaaaatcttttttgtgtaattccaaatgggaagtaagtctccgtatcttattggtgaaactgaatacttgaaattcaacagatccattgttttcttctttttcttcttgtggaatagctgagatgaatgagtttttgaccataaaaaacaaatttttctatctttttttttttctttcttttccgtggattttatcgatcaggaaaaataaaaaattttcttatgccagttattttaatctagtacacacaaaaatttggatttattcatatactactttttattttatccaaatcaaattgaaaatttgatttggatagaaagggatgataatttatgcattcacgaaagagaataatttctttgtacctaaaaatattctgctgatttattcctagatcaaattgaattgatacgtcattaaatcagtatcatgtaccagaatgtaatacagcgtatgcatatatcttttggctttcatctatcgaacatgtcacccgatatataggaaatataccattaaccaattctgaatcgtggatacatatgtatccttgacatactgaaacgactgccgttattggtatcaaaccaatagcgattcatacaagctaaatcttctaatcggtaattgggccaaagaaataatttaaatttaatgaatttatttgcatctgtattaagatgtttgtccttattcaaaaattgttcacagtttttacagttttttatgttgttttcattgcaaaacattggatttctatccacaacattccaattcagggaattgaaacaaattagaattctcaattctctacgacgtctaggagatagaatattttcaggaacaaggaaatccaaataatttgtgtttccattcacgagtatattgctatgtcgtacaatggatacatcaaaattcttcttatcaacatatcttttttttatgcattttctattagtttggtgtttactcttatcgaccaacgaaatacttatggttttatatataataaattttgcatgcctttttctagatagacgaattggttcgataatcaatattcccttttttatcaattctataagagttagatccttctggatcagcattacatccagaatcatctctcctctttgaatcgaggatatagcaatttcccttggatttatcagtctaagtaggagacaatataccttgatattattgatcattctttgattcaaggggtcatcccatcttaattgaaaaaggaaatattttttaaggaagaaatctagttctgcttccttcttgctcttggattgttttttttttctaccctttttaatgtctgatcccgtataatcttcttcaatatctttttttttgttttgttttcgtagatctgatacaagatcctcttggctctgttgttcgtttttttcttggttggaattttctaattcaagatattctttttgattagatgatatatgaggattctttttttgatttatgttgatctttttactttgactaatattctcatagaaattcaaattaaaaagaagtaatttgattggtatgatccatcgtttaatcttatatgcatcaaaaagtagcccaaattctgggaagaaccaaggttctagatttgatatggtatgatataacctttcttgattcattcccatccaatcaaaaaagtgtttttttcgattggatgggttgatttcttgatgaatcgtaaaaaaaaaaagattttttttttcaattttttgataattattagttctagtcttaatattttttttaatcccggtgtcgatatgtgtattggtccaggtctcaatatcgatattctttctaagacgaaaatggagaattctacaatcaaaatattttctatccagatttttttccgtatcaataatatatcctttttctagataattactaatagctatacttcccaatacataaaatgatttgggtttcagtgtatttaaattatatggaatttcttggtcatcgtttacttgtaatgttgatccataaatatatgagtccttcctatacccataatttatatatctagatgataaaagatcatatccgtagttttttttcaatttttctttttgactcgtcaatgaatccactggatagtaattttgttttatgtaatgaattaattggtctttttcttttttatataaatccaatttcattgagtctttatttgaaatcgtacgacgttgattgattctatttcgccatttttgcggtactaattgagaccatttagtctgagataaattgtattgataatgactttttaaccagtttttccatttattcattccagactttttaattttcttatgccttgatttggaatcaaatattcctagtgttatacaataatccttgattatatccttaaaaaaaggataggtaccgtgatattgaagtacagatctcaaatgatacttgttaaataattgggtttgtgataatttgtaaaatacatatgcttgggacaaagaggatgagtcgcaataaatatttgaattatttttactaatattagtattagaaaacgacctttttatagtcgaaataaagttcattatatttttatttgttttatcaattccttttttatttgtttcatcgttgtaaatggatttattgattattttttttgttgattcaaagaaaagttgtgcattgattctgagaatgttaatggtacatagaaagatatctatgtatattttttcaatgaaagatttcataaaataatgtgatttacgtattaatcggatattttttcttttgaatatttgccaaatatctttatgtgattccgatcttttatcatcacaagtatcatcacaagttagaattattcttttcttgtcttttgtgattcgttctatttgattcctgattgtgattgtcttatcagcaagatctttcatttttttttccatgagtgaataatttgccaaattcatggatcgaattcgaatggtcgattctcggataattttcttatttattttggaatcttttctattttcattcggttcatatactttcaccttccccaatttaaataagaaaattgggtttactttttcaaattccttcattattagttttataactagaactattttgatgacccattttgttttttcttttgaaacttttataaaccattttcttctttcttttaaaactcttagaactagaaaaaatttctttttcacttttctcatttttttttcgagttctttccaaatgggttcaaaaaaagaaggtcggtttcggggagaaccaaaaggaagttccgcttccattccccagactgttaaaaaacaaaaattgtctttttttccctttttcttcattggatctctatgaggagatcgtaccttagattttcgccaaggtttcagacagaaaggaaatagaatttttatctgaataccgtctgttaaccaattttggggaaattctgtttctgataattgaacaccattataagtgcatttaacatgcatttctctattccattccttcaaatcctcgtaccactcggggaattggaataataacatacggccaatatttttagctattatcaataaaggcaatacaatgtattttctaagaaaagattgggttactaacatcgaacctcttattacttgagtaaatagaaaggtatcccaagcttctgatattgctatccgttcattttcctcttttttatccttttcctttgtctcttcctcttcaaaatcagaaattttcaatttttgttctcccgctgcccaattcctaaaaatgagatttctcatttcagagatatcaaaagaagaaaaaaaaaatgttttgtctattctatccaaaaaaagtggggaatgcacatttgcttgaaacatttcccaagtaactgttttacgtctttgagcccgcatagatcctttgattataccccgacgaaaatccgattgttgcgagtaacgtattaaagccacctcttctgcttgatcactattactagtattattagtactagcactagtaatagaattggtatttccatcgttatcagtataaattaccacccgtttggcttttcttgaacgaatctcatgatcttccgtcaattctttatcattttgctcctcttcttcttccaaatcattggtcaatttgtatgaccatcgagaaacctttttactgatttcttccattccaatcgatttatttcgaattgttgtttgatcattttgatcagttgtaattacatcgaataaaaatttcaaagattttgcttgactttctgaatcaattccttgtgcggactcaaaagataattcatcgattgaggttaagaaattaccaatagaatttcctaatgattccctattattcttttgatgttcaaattctcgggaatcattaggaagtagaccatgaatcttatttatccaaaacattgctatggaatcttctgtagaagtgattaaatcattcatgattgtacgtgaatagaatttctttattgttccgcgatagggtccgttcaaaaaaggatcatacattttgggcaagtattttttttcattctcatcatcgcataatctggttcttttttctagcatatctagagcaagagatcccttttctttttctttttctagaatttttattcgacttatcaattcattgttcaagttgtacttttttcgttcattggtataaacccaataattatacaggtcttcatgggatagtttttcctttgtgtacaaagaaatttttcgttctatcatttctgaaaaagtcgataaactaggtggatatgtaaaagatattatttgttttccatcacttgaacatgtataaaaaaaatattgtgacatttcgtttcgtacagcattttcaaatctatcattttttatatatcgcaatggacgattccatcgtttataatcgaaaataaaagttacaagaggtttttcaaactttaaataagtcttttcatttttctcttctttaagtcttcccaattcccaattatcttgatacctatcaagataagaatcttcgtaaactgagctatctttatagcatgtctctttaaagtgaaagtggaattcatcctttgttttttcctttccattcactcggatctcttccgtttcatctattttgtccggatcctccttttcttccgaacaaagggaagggtcttcttcggtggatccctcttgttcctgtttagtcttcttcgtttcggaagttgtttctacatcgctttcttcctttctttctcccctttcttccgtttctgaggtttctttcagtttcttagtaacaataggcgacggcattctgcctaaatagtagacacaggtgataaataagagaatactaaagattcgagccatagaatttctcaattctgacacaaggtacttattagatcgaatagaatgattttgccgtatccagaataataccaatccaacccatttcatgaaaaaaatgtgaccaattaaccaaccaacaaaactacttgttacaaataacatcttgttgttgcatcgaaacatataaatgttgactaatctggctaacgttgaacttggtaaaatgaaatggttgaataattgaaaaattagattattcaggaatacacattgaatgctgagattacgcattgaatttctggtagtagatccataatcaaaaaagtttttgtgattgttccagaagaaatgaaacaaaagatacggtagaactacgacagttattgtatgaggtctgcccaatgctagatgcagaggcgcataatagatcgatatgaacatcatgagctgccccgtaataaaaccagttgttgctgatacctccttctcggttccttcttccataacccgagctcggagaaggaagagataagagggccctatggagaatgtggtcagaaatccataatagagtccgaccacaacgaccgaatttattatcttcatgcataaggataatagattacctagtagaaaagatttcaaaatcatcacaaacctcccttttttcttttctattgcaatttctcgattattatatgatgatttcttaactttccatatatagaaagatagaaagagatagactataaatgacatctcttatgtcaatgataccatcttcttcgattgaatgacatctcttatgtcaatgacaccaaagggatattaaatgaatggaattgggatatagatggaatataatgaaatagagccactttgaggttccctatgaaatgaggcatggaacggagccactacgaagaagttccgggagttacgaaggaagcttcggactcatattgttcatgggttgagaacgggagttgaactctatgaggtcgaatctcccgttgttcctcagtagctcagtggtagagcggttggctgttaactgactggtcgtaggttcgaatcctacttggggagatttgattaattcttaattaaagaatgaagaattgaattaaagggctcgctttgaccgttaggattaggtaacccgttccctgtctttgtttctattgcattctatctcatcgtatcacattctgttctacgatatttgagaatcaccgtcaatacctcggcgtagatccgggataatcccttgtaaatagccccagggctatttacaactagccaattaagaattctcagatgatgtactagcagtgcatcaaagatgcagtcatcgattctcccgataggccacaattaccgcgagcaaacatattaatgacgaggaacgcatttttgctatgctactaatacttgtacttgctctgctattctgcccaagcctggctgaggaagagttacggggagtaaaacacaaatatgctgattcgggcctgggttactatatgtaatgctcgaataattcacgataaataaaaagaaaaagtaaggccattccatttcgacaaaagaccatacccaagttcaatagctttgcgtccgctatcccgatcatgattttcctacccccagaggtaaaggaaaggtccttcccttttgggccggttgtgggcgaggagggattcgaacccccgacaccgtggttcgtagccacgtgctctaatcctctgagctacaggccccaccccgtctccactggatctgttcccgggagtaccctcaaaaaggaacctctcctcagccatttcgtttcgggttaagaagatgtgaaagcgcgtttctctctataagaacagtgcgttccgaggtgtgaagtgggagagaagagatgtcataattggggttttgaataagacgacctttgcattttggatttttatctttttcctattgaaaaagtcaaataggaggtgttaagctttttatcattctggcgtcgagctatttttccgcaggacctcccctacagtatcgtcaccgcagtagagtttaaccaccaagttcgggatggattggtgtggttcctctacgcctaggacaccagaatatcgaaccatgaacgaagaaaggcatgagagaaaagcatattggctagtgattgtgaggccccaattcttgactggaagggacaccaaaggcctctgcccttccatcccttggatagatagagagggagggcagagcttttggttttttcatgttgtcaaacagttgaacaatgaaaatagatggcgagtgcctgatcgaattgatcaggtcgtgtaggaacaaggttcaaatctctcggtctgttaggatgcctcagctgcatacatcactgcacttccacttgacacctatcgtaatgataaacggctcgtctcgccgtgaccttatcttggattctcaatacttctgtcgctccatccccgcaggggcagagaacccgtcgctgtctcggctgtgctaccggaggctctggggaagtcggaataggagagcactcatcttggggtgggcttactacttagatgctttcagcagttatccgctccgcacttggctacccagcgtttaccgtgggcacgataactggtacaccagaggtgcgtccttcccggtcctctcgtactagggaaaggtcctctcaatgctctaacgcccgcaccggatatggaccgaactgtctcacgacgttctgaacccagctcacgtaccgctttaatgggcgaacagcccaacccttggaacatactacagccccaggtggcgaagagccgacatcgaggtgccaaaccttcccgtcgatgtgaactcttggggaagatcagcctgttatccctagagtaacttttatccgttgagcgacggcccttccactcggcaccgtcggatcactaaggccgactttcgtccctgctcgacgggtgggtcttgcagtcaagctcccttatgcctttgcactcgagggccaatctccgtccggcccgaggaaacctttgcacgcctccgttaccttttgggaggcctacgccccatagaaactgtctacctgagactgtcccttggcccgtaggtcctgacacaaggttagaattctagctcttccagagtggtatctcactgatggctcgggcccccccggaaggaggccttcttcgccctccacctaagctgcgcaggaaaggcccaaagccaatcccagggaacagtaaagcttcatagggtctttctgtccaggtgcaggtagtccgcatcttcacagacatgtctatttcaccgagcctctctccgagacagtgcccagatcgttacgcctttcgtgcgggtcggaacttacccgacaaggaatttcgctaccttaggaccgttatagttacggccgccgttcaccggggcttcggtcgccggctcccctgtcatcaggtcaccaacttccttgaccttccggcactgggcaggcgtcagcccccatacatggtcttacgactttgcggagacctgtgtttttggtaaacagtcgcccgggcctggtcactgcgaccccctttgtgaggaggcaccccttctcccgaagttacggggctattttgccgagttccttagagagagttgtctcgcgcccctaggtattctctacctacccacctgtgtcggtttcgggtacaggtacccttttgttgaaggtcgttcgagcttttcctgggagtatggcatgggttacttcagcgccgtagcgcctggtactcggacattggctcgaggcatttcctctaccccttcttacccttaaaaagcaaggtcaccttgcgtccttgaaccgataaccatctttcggctaacctagcctcctccgtccctcgggaccaacaaggggtagtacaggaatattcacctgttgtccatcgactacgcctttcggcctgatcttaggccctgactcaccctccgtggacgaaccttgcggaggaacccttaggttttcggggcattggattctcaccaatgtttgcgttactcaagccgacattctcacttccgcttcgtccacacctgcttgcgcgggtgcttccctctaaggcggaacgctcccctaccgatgcatttttacatcccacagcttcggcagatcgcttagccccgttcatcttcggcgcaagagcgctcgatcagtgagctattacgcactctttcaagggtggctgcttctaggcaaacctcctggctgtctctgcacccctacctcctttatcactgagcggtcatttaggggccttagctggtgatccgggctgtttccctctcgacgatgaagcttatcccccatcgtctcactggccgaccttgacccctgttattttggggtcatatctagtattcagagtttgcctcgatttggtaccgctctcgcggcccgcaccgaaacagtgctttacccctagatgtccagtcaactgctgcgcctcaacgcatttcggggagaaccagctagctctgggttcgagtggcatttcacccctaaccacaactcatccgctgattcttcaacatcagtcggttcggacctccacttagtttcacccaagcttcatcctggtcatggatagatcacccaggttcgggtccataagcagtgacaatcgccctatgaagactcgctttcgctacggctccggtgggttcccttaaccaagccactgcctatgagtcgccggctcattcttcaacaggcacgcggtcagagatcacattctcctcccactgcttgggagctcacggtttcatgttctatttcactccccgatgggggttcttttcacctttccctcacggtactacttcgctatcggtcacccaggagtatttagccttgcaaggtggtccttgctgattcacacgggattccacgtgccccatgctactcgggtcagagcgtaagctagtgatgctttcggctactggactctcgccatctagggtgcagtactccaccgcttcgcctagcagcacgacgcttgtattgctctcccacaaccccgttttcacggtttaggctgctcccatttcgctcgccgctactacgggaatcgcttttgctttcttttcctctggctactaagatgtttcagttcgccaggttgtctcttgcctgcccatggattcagcagcagttcgaaaggttgacctattcgggaatctccggatctatgcttattttcaactccccgaagcatttcgtcgcttgctacgcccttcctcgtctctgggtgcctaggtatccaccgtaagcctttcctcgtttgaacctcgccattaacgttaaggctatgccatcctaaggtgctgctaaatggaaggatcttatcaacgtccatgaatgataaatcatagatcgaactgccgaattggaaaaattgggtgctatcatagtatcagctaagttcacgggctggagataagcggactcgaaccgctgacatccgccacagggtaaaccaccgcctctcaggcctcccagactgattctaccatagaggccaacgatagacaataactcccccccgaacacagcttacaactttcatcgtactgtgctctccaaagagcaactcttctcaaaatcgcaaaaggtgctgagttggaatcccattctaaggattcttgtggttccggagaatccagctacaggagaaccaggaacagagagctctccccctttttccgcccgactctttggtcttaagaatgctggttttaagaacgagtgattgcccttctccgacccttactgcccaaccggagagcggacagctaatgtgttccacttattgaacagggtctatggtcggtccgtgacccctggatgccgaaggcgtccttggggcgatctcgtagttcctacggggtggagacgatggggtcggtccatggattttccttccttttgccacatttcgctcaaagcaaagggttgaagggagatagtgcatcaagctattcgcaagggccaacttgatcctcttccccagggatcccagatgagggaaccctaggagagccgccgactccaactatcgtccatgtacgatccatactagatctgaccaactgcccatcctacctcctctacgttcttgacagcccatctttttgtctcagtagagtctttcagtggcatgtttcggtcctcttccccattacttagaaaaagtgagccaccggttcaggtacaagatactatcattaccgcctggacaattagacatccaacccgtaatcgcaacgacccaattgcaagagcggagctctaccaactgagctatatccccccgagccaagtggagtatgcatgaaagagtcagatgcttcttctattcttttccctggcgcagctgggccatcctggacttgaaccagagacctcgcccgtgaagtaaatcatcgcacctacgatccaaccaattgggagagaatcaatagattctttttcgggagcgattcatccttcccgaacgcagcatacaactctccgttgtactgcgctcttcaagtgtgcttgttcccccttctcccttaccatggcaagtctttgtgaaataactccgatgggaagaaaaaagaaggcgttaagagaccctcctggcccaaccctagacactctaagatcctttttcaaacctgctcccatttcgagtcaagagatagataaatagacacatcccattgcactgatcggggggcgctcatagtgactgagggggtcgaagaccaagaagtgagttatttataccaagcattcttcttatggctagatccaatctcctggtccctgcggaaaggaaaaagaatttcacgttcttcctttcgggaagggaggattagggaaatcctattgattgctgctttctccagacctccgggaaaagcataaaaaaaaaaggctcgaatggtacgatccctccgtcaccccagaatgaaaggggtgatctcgtagttcttggtctgtgaagatgcgttgttaggtgctccattttcccattgaggccgaacctaaacctgtgctcgagagatagctgtccatacactgataagggatgtatggattctcgagaagagaggagccgtggtggtcccccccggaccgcccggatcccacgagtgaatagaaagttagatctacattggatctcacctgaatcgccccatctatcctcctgaggagaagtttggtttcaaactctgattcgaacaggaggagtacgccatgctaatgtgccttggatgatccacatctccgggtcaggcgctgatgagcacattgaactatccatgtggctgagagccctcacagcccaggcacaacgacgcaattatcaggggcgcgctctaccactgagctaatagcccgtcgtgtgggcctcccagtgggaggcctgctatgccaaaagcgagagaaaccccatccctctctttcctttttgcgccccatgtccctcccgtgtggcgacatggggacgtaaaaaaggggatcctatcaacttgttccgacctaggataataagctcatgagcttggtcttacttcaccgtcgagaaacgaaagaagacttccatatccaagcttagctcagacgtagctcgcttctttttgggtgtgaagcagtgtcaaaccaaaatacccaacaagcataagcattagctctccctgaaaaggaggtgatccagccgcaccttccagtacggctaccttgttacgacttcactccagtcactagccccgccttcggcatccccctccttgcggttaaggtaacgacttcgggcatggccagctcccatagtgtgacgggcggtgtgtacaaggcccgggaacgaattcaccgccgtatggctgaccggcgattactagcgattccggcttcatgcaggcgagttgcagcctgcaatccgaactgaggacgggtttttggagttagctcaccctcgcgggatcgcgaccctttgtcccggccattgtagcacgtgtgtcgcccagggcataaggggcatgatgacttgacgtcatcctcaccttcctccggcttatcaccggcagtctgttcagggttccaaactcaatggtggcaactaaacacgagggttgcgctcgttgcgggacttaacccaacaccttacggcacgagctgacgacagccatgcaccacctgtgtccgcgttcccgaaggcacccctctctttcaagaggattcacggcatgtcaagccctggtaaggttcttcgctttgcatcgaattaaaccacatgctccaccgcttgtgcgggcccccgtcaattcctttgagtttcattcttgcgaacgtactccccaggcgggatacttaacgcgttagctacagcactgcacgggtcgatacgcacagcgcctagtatccatcgtttacggctaggactactggggtatctaatcccatttgctcccctagctttcgtctctcagtgtcagtgtcggcccagcagagtgctttcgccgttggtgttctttccgatctctacgcatttcaccgctccaccggaaattccctctgcccctaccgtactccagcttggtagtttccaccgcctgtccagggttgagccctgggatttgacggcggacttgaaaagccacctacagacgctttacgcccaatcattccggataacgcttgcatcctctgtcttaccgcggctgctggcacagagttagccgatgcttattcctcagataccgtcattgcttcttctccgagaaaagaagttcacgacccgtgggccttctacctccacgcggcattgctccgtcaggctttcgcccattgcggaaaattccccactgctgcctcccgtaggagtctgggccgtgtctcagtcccagtgtggctgatcatcttctcggaccagctactgatcatcgccttggtaagctattgcctcaccaactagctaatcagacgcgagcccctcctcgggcggattcctccttttgctcctcagcctacggggtattagcaaccgtttccagttgttgttcccctcccaagggcaggttcttacgcgttactcacccgtccgccactggaaacaccacttcccgtccgacttgcatgtgttaagcatgccgccagcgttcatcctgagccaggatcgaactctccatgagattcatagttgcattacttatagcttccttgttcgtagacaaagctgattcggaattgtctttcattccaaggcataacttgtatccatgcacttcatattagcctggagttcgctcccagcaatatagccatccctaccctatcacgtcaatcccacaagcctcttatccattctcgttcgatcgcggcgggggagcaagtcaaaatagaaaaactcacattggtttagggataatcaggctcgaactgatgacttccaccacgtcaaggtgacactctaccgctgagttatatcccttcccggccccatcgagaaatagaactaactaatcctaaggcaaagggtcgagaaactcaacgccactattcctgaacaacttggagccgggccttcttttcgcactattatggatagtcaaataatgggaaaaattggattcaattgtcaactgctcctatcggaaataggattgactacggattcgagccatagcacatggtttcataaaatccgtacgatatctaaatcgagcaggttttacatgaagaagatttttttcagcatgttctattcgatactggtaggagaagaacccgactcggtattgttaaaaaaagaggggaagcagaaccaagtcaagatgatatggatcaccccttcttcttgcgccaaagatcttaccatttccgaaggaactggagctacattttttttcaatttccattcaagagttcctatgtgtttccacgccctttttttgagacctcgaaaaatgaaatggacaaattccttttcttaggaacacatacaagaaaaaggataatggtaaccccaccattaactacttcattttcatttattaatttaatagtaatagaaatacatgtcctaccgagacagaatttgtaacttgctatcctcttgcctagcaggcaaagatttacctctgtggaaagactgattcattcggatcgacatgagggtccaactccattgcattgccagaatctatgttgtatatttgaagcagttgacctccttgcttctctcatggtacaaccctcttcccgctgagccccctttctcctcggtccacagagacaaaatgtaggactggtgccaacagttcatcacgtaagaaaggactcaccgagccgggatcactaactaatactaatataatagaaaagaactgtcttttctgtatactttccccggttccgttgctaccgcgggccttacgcaatcgatcggatcatatagatatcccttcaacacaacataggtcatcgaaaggatctcggacgactcaccaaagcacgaaagccaggatctttcagaaaatggattcctatttgaagagtgcataaccgcatggataagctcacaccaacccgtcaattttggatccaattcgggattttccttggaaggtatcgggaaggaattggaatgtaataatatcgatttatacagaagaaaaggttctctattgattcaaacgctgtacctatgggatagggatagaggaagaggaaaaaaccgaagatttcacatagtacttttgatcgaaaaatcaatctgatttatttcgtacccctcgctcgatgagaaaatgggtcagattctacaggatcaacaaacctatgggacttaaggaatgatggaagggaataaaaagaaaagagagggaaagaaaatcgaaatgaaataaagaataaaacaaaaaaaaaataagtaaatatcaaaaataagtagaagatagaagagcccagattccaaatgaacaaattcaaactcgaaaaggatctttctgattctcgaagaatgaggggcaaagggattgatcgagaaagatctcttgttcttattagaagatcgtgatttgatccgcatatgtttggtaaaaagaagaatcttctcctttgatcataaatggaaagtgttcaattggaacatgaaaacgtgaatgaattggtcttagttactcttcgggacagggtggaagaagggagggattctcgaacgaagaaaaggatccaattacttcgaaagaattgaacgaggagccgtatgaggtgaaaatctcatgtacggttctgtagagtgacagtaagggtgacttatctgtcaacttttccactatcacccccaaaaaaccaaactctgccttacgtaaagttgccagagtacgattaacctctggatttgaaatcactgcttatatacctggtattggccataattcacaagaacattctgtagtattagtaagaggaggaagggttaaggatttacccggtgtgagatatcacattgttcgaggaaccctagatgctgtcggagtaaaggatcgtcaacaagggcgttctagtgcgttgtagattcttatccaagacttgtatcatttgatgataccatgtgaatcgctagaaacatgtgaagtgtatggctaacccaataacgaaagtttcgtaaggggactggagcaggctaccatgagacaaaagatcttctttcttttctaaagagattcgattcggaactattatatgtccaaggtccaatattgaaatcatttcagaggttttcccttactttgtccgtgtcaacaaacaattcgaaatacctcgactttttcagaacaggtccgagtcaaatagcaatgattcgaagcacttctttttacattacactatttcggaaacccaaggactcgatcgtatggatatgtaaaatacaggatttccaatcctagcaggaaaaggagggaaacggatactcaatttaaagtgagtaaacagaattccatactcgatctcatagatacatatagaattctgtggaaagccgtattcgatgaaagtcgtatgtacggcttggagggagatctttcatatctttcgagatccaccctacaatatggggtcaaaaagccaaaataagtgattcgtttttagcccttataaaaagaaaactgattcttgaacctctttcacgctcatgtcacgtcgaggtactgcagaagaaaaaactgcaaaatccgatccaatttatcgtaatcgattagttaacatgttggttaaccgtattctgaaacacggaaaaaaatcattggcttatcaaattatctatcgagccgtgaaaaagattcaacaaaagacagaaacaaatccactatctgttttacgtcaagcaatacgtggagtaactcccgatatagcagtaaaagcaagacgtgtaggcggatcgactcatcaagttcctattgaaataggatctacacaaggaaaagcacttgccattcgttggttattaggggcatcccgaaaacgtccgggtcgaaatatggctttcaaattaagttccgaattagtagatgctgccaaagggagtggcgatgccatacgcaaaaaggaagagactcatagaatggcagaggcaaatagagcttttgcacattttcgttaatccatgaacaggatctatatagacacatagatccatggatccatacatctcgatcggaaaagaatcaatagaaaaagaaagaatcggaattgatcgatatctttctcgaaacaaacaaaaaggaaaagaaagatgaaacataaatcatggatcaactaagccctctcgaggcttgcttaagaataagaaagaggaatcttatggaaatatcatggaataaggtttgatcctattcatggggattccgtaaatatcccattccaaaaatcgaaagttcgaaacaattgggactttttcgaagattggatgcagttactaattcatgatctggcatgtacagaatgaaaacttcattctcgattctacgagaatttttatgaaagcgtttcatttgcttctcttccatggaagtttcattttcccagaatgtatcctaatttttggcctaattcttcttctgatgatcgattcaacctctgatcaaaaagatagaccttggttctatttcatctcttcaacaagtttagtaatgagcataacggccctattgttccgatggaaagaagaacctataattagcttttcgggaaatttccaaacgaacaatttcaacgaaatctttcaatttcttattttactatgttcaactctatgtattcctctatccgtagagtacattgaatgtacagaaatggctataacagagtttctgttattcgtattaacagctactctaggaggaatgtttttatgtggtgctaacgatttaataactatctttgtagctccagaatgtttcagtttatgttcctacctattatctggatataccaagagagatgtacggtctaatgaggctactacgaaatatttactcatgggtggggcaagctcttctattctggttcatggtttctcttggctatatggttcatctgggggggagatcgagcttcaagaaatagtgaatggtcttatcaatacacaaatgtataactccccaggaatttcaattgcgcttatatccatcactgtaggaattgggttcaagctttccccagccccttttcatcaatggactcctgacgtatacgaaggagtgcggttcgttcgacaaattcctacctctatatctatctctgagatgtttggatttttcaaaactccatagacatgcagaagagaaatgctatccccactcggaccaagacataacttttaccaaaagtttattgtgatctttttgttcaaataacaattaaggtgaagcagggtcaggaacaacgaatctctttatgataaacagatccattttgcaagttcgttattacgggtagttcctacaaaggatcggactaatgacgtatacaatacttgaattatcgatgtagatgctacatagttggttctcatccttcagagactacgagtgtaataggagcatccgttgacaaaaggatcaccctaagatgatcatctcatggctattgagaacgaatcaaatcagatggttctatttctcaatctttctgacttgctcctacggaaccaaggtcgaaaagattgaaaaagtaagtcattcacaaccactgatgaaggattcctcgaaaagttaaggattagtaatcctttttagaaatcgaatggattcggtcttatacatacgcgaggaaggtaatcaaaaaagaaagaagatgagttcttctttcttttatcacttaggagccgtgcgagatgaaagtctcatgcacggttttgaatgagagaaagaagtgaggaatcctcttttcgactctgactctcccactccagtcgttgcttttctttctgttacttcgaaagtagctgcttcagcttcagccacgcgaattttcgatattcctttttatttctcatcaaacgaatggcatcttcttttggaaatcctagctattcttagcatgatattggggaatctcattgctattactcaaacaagcatgaaacgtatgcttgcatattcgtccatcggtcaaatcggatatgtaattattggaataattgttggagactcaaatgatggatatgcaagcatgataacttatatgctgttctatatctccatgaatctaggaacttttgctcgcattgtatcatttggtctacgtaccggaactgataacattcgagattatgcaggattatacacgaaagatccttttttggctctctcttcagccctatgtctcttatccctaggaggtcttcctccactagcaggttttttcggaaaactccatctattctggtgtggatggcaggcaggcctatatttcttggtttcaataggactccttacgagtgttgtttctatctattattatctaaaaataatcaagttattaatgactggacgaaaccaagaaataacccctcacgtgcgaaattatagaagatctcctttaagatcaaacaattccatcgaattgagtatgactgtatgtgtgatagcatctactataccaggaatatcaatgaacccaattcttgcaattgctcaggataccctcttttagcttctaggtctatttcttagttcaagatccctcttactaactggaataaaagaattagtagatctgttccgcccaaaatgggaatgggctggggttatgaacttataatcatggaatcgactcgatcatcagattataagttcattccataccggaccagaccggaatagggttatgtacattcttattatgagaaggggtcattcgagcgtatgtaaatagatactatgtttacatatggatccctacgtcgttacattctatttaggattaggaataggcgtaatcggacctgcttttgacatatctatcgttatttgggtaccatattcacttctttgggcttctattgaatcgagaaataggtttgattgtacatctttttgatatatataaggtatcctccggataattcaaatcgaagcaatttgatgtctgactcgggcctatatgacatgaccgatcgatagaaatactccaacactccacctttgtcatatattccatatatcacactagatagatatcatattcatggaatacgattcactttcaagatgccttgatggtgaaatggtagacacgcgagactcaaaatctcgtgctaaagagcgtggaggttcgagtcctcttcaaggcataatattgagaatgctcattgaatgagcaattcaataacagatttcggatctaatcaatattgatataccgagtatcttatctgttgatacgaagtattccggcgatccccacgatccgagtccgagctgttggaattggaataggttcggcagcggatcacgaaatcttggcgatcttctctatctaatgaatgaggagtccgtttggaaatcgtccgccctgcacccaccccccgagtatatgattcaacaggaatcacacaagggtagattgatagaaacctctggtaaaatacccaccagtacccgtaacccagcagataaagtccgttttagggattggcgacttacccattcagtgactttggcactggacgttcccaaaatgggtactatcgggtcgggtgaattagagaatagacagacgtctgttggcattccagccttccttctcctttcagggcctatccgaaagagaatccagtacctcttggtcgtgaatatctgaataggacgaacccgcccccgtggatatctttgcttcggaacaaaacaattagaattaggctcggtcaactggaatgtgtattatccatatgggagatcttccaattgagaagatccatcgacctgagacgaagagaaaggtctatctattttctttagttattcagttaaaccaatgattcgttattggagcaaatagcaacaaccatttcatcggacatgcgtatttttgattttccgatggatttccatggtttcattaatggaaattgtttgatgtagtgagtaataggctctggttgttcgccgttcaagaattcttgtttaggcagttcatatcatccatacatagtgttttgatctaagatttcaattcttccatgcttcagcagtagcatattgttccatggagctaaggtccaaaatatggaataaacaagtgtttccacgactctaccacccggccaattctgttccacttaatccctttttcatggccacatatctttacggctaaggaatgggaaatctttctcctgttacatgaatcaaatgtttcatttcatccgggaaaagccatctctttctcaacaatgtctttgtcatttgatccaatagcgttccgttagataggaacagatttgataaatactgataactctcggatggagtattagaacggaaagatccattagataatgaactattggttctaagccatctctggcgatgaatcaacaattcgaagtgcttttcttgcgtattcttgatgaaccagcgtttatatatagatgtaggaggatttgtttgggaagtaataagcccctttgacatctcttcatctgcaaagaattctcgacgtgaaaacacagagacaaagggctgatctttgaataggaaaaagaatggatccgcagggtcccaaatgaattggcttattcgaaaaaagccttgttctttggaagatctatctcgtgtctggtactgcatggttccactctgcaagaactccgaatcattctcttgaagctcatcctctttatgataaatgatccgcttgccccgaaatgacccggcccaatagggaaatcccaattcagtgggcctttcgatacaatcaaatagattgccacaagggcgccatattataggagcccaaactatgtgattgaataaatcctcctctatctgttgcgggtcgagggctccttccccttcttcaaactccgattcgtatttttcatatagaaatctctgatcaacgatagaacaagatccattttgcatcatatctaactgattccttggttcggaccgaagaagtaatgtcactcgattattatcaaactgactgcaatctttttctgtccgtgaggatcccaccagagcgccttctacttctaataggccatgaactagatcagaatcattctcaacgaatccataagaagtgatccaatttttttcatcgggtccgggtgaagaccaaagatcttgagcgaccgatccggcagaacaactcaaaagataaagaagtatcgttaatttcttcatgctcgttccaagttcgaagtaccatttgtacaaataagaatccccttccttacatgatttcttcttcatatagatagatataggatctatggggcaattacttagaagtacattttgtgcaacagcccttcctatctgatagaaaaggatcccatgatcctgaaccgatcttacctgggatcgcaaatcccaagtttgtctatgaagagctgatctaattgtattagtttctataattgatttcttctgtgtaatactaattgatagggcctcattgataagtgctacaagatctcgtgcattggaacccatggttatggacccgaatccgttagtatggaacattttcttttccaagtgaaatcccctagtatatgaaagaatgaaaaagtactttcgttgttgtggaataagaagccttcgtatcttaatgcatgtatttaatttattcggagctattagagcgggatccactttttggggaatatgagtcgaagcaataacaagaatatttctagtggaacatctttcacaatccctggagagatagttctctaatagaccgagggataagtaattcgactcattcacatacagatcatgaatgtttggaatccatattatgcaaggagacattgcttttgctaattcgaattgaagggtgatatcaaatcggtctattttcggcgtcatatacatagttagcacattcgtcatagttagcagctccgtatcaaggtcatcatcaatatcgtcactatcatcaatatggatatcgtcactatcatcaatatcgatatcgtcactatcatcaatatcgatatcatcaataagataacctttaggcttgtcatccaggaacttgttcggaaataccgtaatgaaaggaacataggagtttgtcgctaggtatttgaccaaacaggatcgcccagttcctatagaacctatcactaaaatacccctagaaggggatagggctaagcggagcgaaaagggttttccatgagatgggaaatgaaaactattagccccacacgaggtttgtgaataagtgattgtctgataatgagcaaggaatatccgtctttctgctaaacaggatctattgaactcataattcattagatacttttgatgaatgtcaactaagtatcgtaagtaaattgatcccggttgttcaatcatttgataaccagagtcattctttgataaatgatcactatgagtcagactcaatagaatttgatcaatccttttttctgtcgttaaggtggagaactgaaccaagaattctctttcttcatcatcaatcgaatcactgttcgcgacccaggattctattttatcatcaatccaatcaccgttcacgttttttctttttcttatcaatgaatagatctctttacttgtacgacttagatgtctcgtatttctcgaaaaagtgattcgattgatgggatttggtatgatacttatgagatcgatgagattgatattcaaatatttcttcttagaacgtattgatttgaccccataagcgggaccaccacccaatagcatgttgccaccagaagcagaaccccgtatttcttccagagaatctcctaattgttccagaacaactagaaagagattctttaaccagaaagaattcagttcagatgtaggatacctatccagaagttttcgcaactcaatcatgtatgatggaatcatcaaagatttgatcttttctaactctgtctgtaactcactagaggctcgggaaacaaagagaagatgtatacgaacgagatatccagcaacaagaagaaggaaaaggattgaatagaggaactcccgagcatttgttgatctcagatgtgcccatatcaatggaacgggtgactcattatttcgatgaatcatttcttcggacagaagaagattctgtaaacacttactcgaaatctcacttatcagagtccattgtggaagaatcttctgaggaattggccatgatatatctgatccatgcataatatcatgaaaaatgtatacaaattttggactgctacttagtatcggcaatgggtctgaaaaagtatctaaaagggtgaaatttagatatttgcaccctgtcgaagtaaggaaccatggcatatatgtttggaacagattccattttgagagatttgaaaaagcactatctcgttgaagggttctatacatctgccgtttctcaacgcatttctttagacaaagactccgttttttcctctttccggatggtaaatatttctcagaacatggagtgtgaatcaaacccatgtttgaattgaaactgagatactgatgcaagttcttcccttctgaatcagatagattcatatctgaaagaggctgacaataagttctttcaaaattgactatttgttcctctcttagaggtgttgcagaaatgtctgcgatcgagtaaatagctctacgaacgaatggatcggatcgaattggaaaatggaaggatttgtacaagttatacgtttcatcaccactttgtagaaaatcgttaggtatgaatatgtcagatacctgtgactcgattggtgaaatagtctctctctccaaaaaaatatgtttttttttaccgacgcacaaagaaaatattttgttgcgaatgaacaagatattgaggaattgtccatatgtaagatcataattattgatacgggtcttttccacataaaaagggaatcttttgttacaatagaaccagaagtgatgtggatcattcaagaatcgaagtcgatttgctttataaaaagaagatatcaatgaacttctatgaaatggtttcacgggattcagccaattgtctcgatcgtgggatatcattgagaaataggaatccgtgttatcaaaggatttcctgcgattatttctagtatggaatgagtcaatcatccactttggtatctttttgaacaaaaatggtaatattgttcctccattgatcaagaatttcggtctttgggaagtatcatgatcatccaataagaagggtttcaatttattcaaatgaacgatttgaacacctattgattctaacaactgattgcagagttgatcattcggacctttcaattcatagatgtggatctcggacctatgaatggggatattcccgatactcacaaagaaaaagggaagtgacttggacaaaaagggaagtgacttggacaaaaagagaagtgacttggacaaaaagaaacgaagtgacttagacaaatcttgtttgtcgatagcctcggaccaatcaatcgaatattgattaatacgtaatcgatcgaacactacttgaaaacggttcttctgttcagaaacgaaatgttccaaatgttcctggaaattcttgctcccattggaccatttgtatctatatgcatcaggatcccgattcatggatctctcggttcgagaaataagaggatcaaaccatttcttctgactctttttcaaattcgataaatgttggttgatcgtatatttcattatagttatatgattcagagtatcatttcctatttgatccctttgaattccatattcgaagttgcgatcggatctattcattaaaaagaatcgattcgatacatttcttatgtacccataggtgctatattggatttgaatcagatttcggatcaatctatattgattgactgcctccgttatgttgttgctagcaaataccgctgtttttagttttggatcttccaaatcattcccgcagtagatccggaccgatttttttctgatccttcgataaaaagattcattctcttcataaaaaagaggaggtagaaccaataaagatttctttttcgattcatctctggagttgaatacctcattcaagaattttttttgatccaacccgtaggaatcaatagaaaaggcaaatcccctatgatacaccagatccggctcggttattgatagagtgaatagatctgccatttcttgaaatctctcttctgattcaaaatcgtggtgtaacgtgtatccccctttgttccggtcatggaatagatgaaataaatcaaaaaatggatttttgttcaagaatgaaatcttattggaactgtccatatccggttcatccttcgtaaccatatcacatcccggatctgatgaaataggatgaattgagacggtattttgtaaatacgtaattatcttgaatatatcaaccatttctttattttccgatcgcctggaagggacaaaagaaacatcttgttttttcttcaaaaatttctgatctatagtggacctctcagtaggattcgaacccagatgaagttctgaccatctgtcagagaaaaaagaacgaattgatcttgtaggattcccaagaaattcttcgatttcttccggaagcagatgattattcatctgcttctcacgttccgtgaatagccgggacattgaggaagatccaaaaaggcatttcgggaatcgatctgattctatctctgttcgttccgtttgaagaaaggaaggatcccaaagaatcgatctttcttttagttgctgaatctctgtttgatcgatcaatgtgtgatattctgaatcctcatttctaatggaatcgaaatgatctctggattgatcagaagatcctttccattggctagaatccgttacttgaacgaaaatagatcttgtggaatcatattgaatatttgacaatacattccgtaccttgctaaaaaaccgatccttgtttaccaaccacacattgtctaaccaaatccaattctctctcgatacgttcctaaaaaaatccgattcgtgctgattcttcccccaactaacgaagagatcttggcggaattgccacatatgaaattgagcactattttgcaaagaaataccccacttgtttctcgagaagagatgggaaacatgctcaatatcatttgattgaatagttgcctcagctccttgttgtttgaagaaaccctccccttcaattggtcttttttcacgaaaagcagacatgagataacaaatcaagtctttccctaagatttcgaatagctgtcccgaattcaagttgattatgtttcgcttcttcctcggagaaagacgatcaaacaattcccaatcatggtccttgcggatcggatcatccgtataggaaaaaaaaagaaactccagatatttgctatctttctctttgaatgagatctcaattccagctacggtttcattagatatcttacaactagaatccttcttttttccgatccgattcctccaccaccgcgaaccccggttagattcaggcatgatacactttttatttattgggagaacccaagtactctcttgcggatccatgaaacaactctcagaaatctttttcccttttggaagatacaggagcgaaacaatcaacctattgatattggaagaccaaaaagattcttccaatgtctcatttctgggtccaatggaattcataggtataggaagaataggtataggaagaagccccatcaaatagatattttttctttcgaccatctttcgattgttaatacgagatataaggaccgctactacaagcagtactacacctttgatcgtgaaatatcgattgcttgttgaaccctgtgaatcacgtgaaagtaggatactccaaattcgggggtcaaagagtttcataaaacgttcttggtggaaaaaaatgtgagtgaaagatcccactgaatcgaatttgatccatgaatctaagaaatagtgagaattcttgatctctctcaatatctctctcaattcgaagatccaggatttgaattgatgccctttcattgattcctcctaaagatttcatttcaattggaatttggttattcacgatgtacgatgatccctgttaagcatccatggctgaatggttaaagcgcccaactcataattggcaaattcgtaggttcaattcctgctggatgcacgccaatgggaacgttcaataagtctattggaattggctctgtatcaatggaatctcatcatccatacataacgaattggtatggtatattcataccataacatatgaacagtaagaactagaattcttatcgatactggaactcatagggaagaaaatggatttatggatggaatcaaatatgcagtatttacagaaaaaagtattcggttattggggaacaatcaatatacttctaatgtcgaatcaggatcaactaggacagaaataaagcattgggtcgaactcttctttggtgtcaaggtaatagctatgaatagtcatcgactcccgggaaagggtagaagaatgggacctattatgggacatacaatgcattacagacgtatgatcattacgcttcaaccgggttattctattccacctcttatagagaaaagaacttaaagcaaaatacttaataacacggcaatacatttatacaaaacttctaccccgagcacacgcaatggagccgtagacaatcaagtgaaatccaatccacgaaataatttgatctatggacagcgtcgttgtggtaaaggtcgtaatgccagaggaatcattaccgcagggcatagagggggaggtcataagcgtctataccgtaaaatcgattttcgacggaatgaaaaagacatatctggtagaatcgtaaccatagaatacgaccctaatcgaaatgcatacatttgtctcatacactatggggatggtgagaagagatatattttacatcccagaggggctataattggagataccattgtttctggtacagaagttcctatatcaatgggaaatgccctacctttgagtgcggtttgaactattgatttacgtaattggaagtaaccaattaggtttacgacgaaacctagaaatcgatcactgatccaatttgagtacctctacgggatagacctcaacagaaaactgttgagtaacggcagcaagtgattgagttcagtagttcctcatagaaaattattgactctagagatatggtaatatggagaagacaaaattgtttgaagcacgcacagaaccggaagcgccccttgtttcaaagagaggaggacgggttattcacatttaatttgatggtcagaggcgaattgaaagctaagcagtggtaattataaagatcccccgggggaaaaaaagagatgtctcctacgttacccgtaatatgtggaagtatcgacgtaatttcatagagtcattcggtctgaatgctacatgaagaacataagccagatgacggaacggggagacctaggatgtagaagatcataacatgagtgattcggcagatttggattcctatatatccactcatgtggtacttcatcatacgattcatataagatccatctgtctagatatcatcatatacatctagaaagccgtatgctttggaagaagcttgtacagtttgggaaggggtttttattgataaaaaagaagaatctacttcaaccgatatgcccttaggcacggccatacataacatagaaatcacacttggaaagggtggacaattagctagagcagcaggcgctgtagcgaaactgattgcaaaagagggtaaatcggccacattaagattaccatctggggaggtccgtttgatatccaaaaactgcttagcaacagtcggacaagtgggtaatgttggggtgaaccaaaaaagtttgggtagagccggatcgaagtgttggctaggtaagcgtcctgtagtaagaggagtagttatgaaccctgtagaccatccccatgggggcggtgaagggagagccccaattggtagaaaaaaacccacaaccccttggggttatcctgcgcttggaagaagaagtaggaaaaggaaaaaatatagtgatagttttattcttcgtcgccgtaaataggaatattaaaaatcgaatttttggaatttgaaataatgtgatgggcgaacgacgggaattgaacccgcgcatggtggattcacaatccactgccttgatccacttggctacatccgccccttatctagctaaaggattttctcttttttccattcatcattattgtatttattcttaccttcatacttagatcgagatattggacatagaatgccaatctttaaaatgtaaaaaaaggagtaatcagctgtgacacgttcactaaaaaaaaatccttttgtagctaatcatttatcgggaaaaatggaaaaactcaacatgagggaggagaaagaaataatagtaacttggtctcgggcatctaccattatacccacaatgattggccatacaatcgctattcataatggaaaggaacatttacctatttatataacagatcgtatggtaggtcacaaattgggagaatttgcgcctactctgactttcgcgagacatgcgagaaacgataataaatctcgtcgttaatttggaataaaaaaaagaatcaaaatcattcattggcgggggataaccttatgataaagaactcgaattcgggtggagaagtcaaag
